# Supplementary material for: Diagnostic leukapheresis reveals distinct phenotypes of NSCLC circulating tumor cells
Source: Mol Cancer. 2024 May 8;23:93. doi: 10.1186/s12943-024-01984-2 (PMC11077784; doi:10.1186/s12943-024-01984-2)
Supplement: Supplementary file 3 — Supplementary Material 3. [file 12943_2024_1984_MOESM3_ESM.xlsx]

## Sheet: Supp. table 1 patient data
Supplementary Table 1. Patient's characteristics for DLA and and tissue cohorts
Baseline characteristics		DLA	Tissue		Healthy lung epithelial cells
		N (%), n=6	Wu et al. N (%), n=42	Thoracic Clinic Heidelberg N (%), n=3	Travaglini et al. N (%), n=3
Mean age		63.6 (54-69)	57.8 (35-77)	80 (76-86)	57 (46-75)
Gender	Male	6 (100)	33 (78.6)	2 (66.6)	2 (66.6)
	Female	0	9 (21.4)	1 (33.3)	1 (33.3)
Histology	Adenocarcinoma	4 (66.7)	18 (42.9)	3 (100)	1 (33.3)
	Squamous carcinoma	2 (33.3)	18 (42.9)	0	0
	Non-small cell lung cancer	0	6 (14.3)	0	0
	Endobronchial	0	0	0	2 (66.6)
Stage at time point of DLA or biopsy	IB	0	0	1 (33.3)	n.a.
	IIB	0	0	1 (33.3)
	IIIb/c	0	14 (33.3)	0
	IV	6 (100)	28 (66.7)	1 (33.3)
Time point of DLA / tissue bopsy	Before treatment	2 (33.3)	35 (83.3)	2 (66.6)	n.a.
	During 1st line	2 (33.3)	0	0
	After failure to TKI	0	2 (4.8)	1 (33.3)
	After failure to ICI	0	3 (7.1)	0
	After failure to CXI	1 (16.7)	2 (4.8)	0
	During 2nd line treatment	1 (16.7)	0	0
Disease stage at time of DLA	active (initial diagnosis / progression)	3 (50)	42 (100)	3 (100)	n.a.
	controlled (stable disease / partial response)	3 (50)	0	0
DLA, diagnostic leukapheresis;TKI, tyrosin kinase inhibitor; ICI, immune checkpoint inhibitor; CXI, chemotherapy / immune checkpoint inhibitor combination
Travaglini KJ, Nabhan AN, Penland L et al. A molecular cell atlas of the human lung from single-cell RNA sequencing. Nature 2020; 587: 619-625
Wu F, Fan J, He Y et al. Single-cell profiling of tumor heterogeneity and the microenvironment in advanced non-small cell lung cancer. Nat Commun 2021; 12: 2540

## Sheet: Supp. tab 2 DLA information
Supplementary Table 2. DLA information
Sample-ID	processed blood volume (mL)	estimated total blood volume (mL)	Run time (minutes)	DLA volume (mL)	total no. of cells per DLA (x10^6)	hb DLA (g/dl)	total no. of WBCs DLA (x10^6)	WBCs DLA (x10^6/mL)	monocytes DLA (x10^6/mL)	lymphocytes DLA (x10^6/mL)	granulocytes DLA (x10^6/mL)	MNCs DLA (10^6/mL)	MNCs PB pre-DLA (x10^6/mL)	MNC collection efficiency (%)*	mL PB equivalent to MNC acquired with DLA**
Patient 1	6586	5617	145	114	31039	1	10362.6	90.9	9	50.4	31.5	59.4	1.767	68.2261	3832.26
Patient 2	5368	4435	160	125	36875	1.1	8100	64.8	3.8	27.5	34	30.8	2.84	30.5667	1355.63
Patient 3	3097	4310	120	70	19740	1.1	6412	91.6	1.2	11	87.8	11.2	0.718	35.2574	1091.92
Patient 4	6059	5222	130	100	24000	n.d	n.d	n.d.	n.d.	n.d.	n.d.	n.d.	2.322	n.d.	n.d.
Patient 5	7276	6018	124	115	18055	0.6	2708.25	23.55	5	16.6	1.9	21.66	1.623	25.5027	1534.75
Patient 6	8058	5638	175	115	25185	1.2	4733.4	41.16	7	29.7	4.6	36.53	1.641	45.4061	2559.99
mean	6074	5206.67	142.333	106.5	25815.7	1	6463.25	62.402	5.2	27.04	31.96	31.918	1.8185	40.9918	2074.91
SD	1581.37	634.087	19.8886	17.8769	6460.5	0.209762	2644.95	26.9485	2.67133	13.5591	30.9019	16.2003	0.655801	15.1173	1009.85
PB, peripheral blood; DLA, diagnostic leukapheresis; WBC, white blood cells; hb, hemoglobin; MNC, mononucleated cells; n.d., not determined.
* (MNCs DLA*DLA volume (mL))/(MNCs PB pre-DLA)*processed blood volume (mL)) - note: in case processed blood volume was higher than TBV, TBV was used for the calculation
** Total no. of MNCs DLA / MNCs PB pre *10^6/mL

## Sheet: Supp. tab 3 Cluster CTC dataset
Supplementary Table 3: Jaccard Index and Silhouette Width for the CTC dataset (Figure 1C)
	Jaccard index		Silhouette width
	mean	median	mean	median
1	0.972128	0.973333	0.232271	0.250375
2	0.522698	0.516324	0.191257	0.300601
3	0.614492	0.606949	-0.0198123	-0.0104882
4	0.923533	0.923596	0.266392	0.312875
5	0.990552	0.989912	0.35731	0.391229
6	0.959181	0.958904	0.257901	0.304326
7	0.681856	0.658415	-0.0771728	-0.0632729
8	0.934596	0.939481	0.09377	0.161397
9	0.957196	0.956585	0.307306	0.320272
10	0.974063	0.975976	0.37736	0.400504
11	0.896806	0.875	0.510161	0.54869
12	0.717898	0.679556	0.162577	0.206272
13	0.98878	1	0.329278	0.416916
14	0.48119	0.492564	0.370606	0.382013

## Sheet: Supp. tab 4 Cells DLA
Supplementary Table 4. Distribution of Single R annotated cells per patient and cluster
Cluster	SingleR annotated cell type	no. of cells	% of total no. cells	no. of cells per patient
				DLA patient 1	DLA patient 2	DLA patient 3	DLA patient 4	DLA patient 5	DLA patient 6
1	Epithelial_cells	970	16.3382	0	0	288	267	348	67
2	NK_cell	846	14.2496	62	629	22	86	27	20
3	GMP	535	9.01129	4	3	12	494	13	9
4	Epithelial_cells	533	8.9776	18	9	127	109	236	34
5	Epithelial_cells	478	8.0512	0	0	110	88	273	7
6	Epithelial_cells	453	7.63012	0	0	110	78	254	11
7	CMP	452	7.61327	35	129	18	252	8	10
8	Megakaryocytes	437	7.36062	15	63	135	61	56	107
9	Epithelial_cells	424	7.14165	0	0	64	50	309	1
10	Epithelial_cells	403	6.78794	0	0	97	90	184	32
11	Neutrophils	189	3.18343	3	6	180	0	0	0
12	MEP	115	1.93701	5	104	0	3	1	2
13	Epithelial_cells	102	1.71804	0	0	29	23	31	19
14	MEP	3722	62.6916	5	39	14	3626	23	15
	Total no. of cells	5937	100	142	943	1192	1601	1740	319
			CTC	18	9	825	705	1635	171
MEP	Megakaryocyte/erythroid progenitor
GMP	Granulocyte-monocyte progenitor
CMP	Common myeloid progenitor
NK	natural killer

## Sheet: Supp. tab 5 DEGs CTC vs HPC
Supplementary Table 5. DEGs CTCs vs HPCs
Gene	p_val	avg_logFC	pct.1	pct.2		pct.1: percentage of CTC in which the respective gene is expressed
S100A2	0	3.51688	0.47	0.002		pct.2: percentage of HPC in which the respective gene is expressed
KRT18	0	3.16854	0.716	0.031
ANXA2	0	2.82551	0.777	0.055
KRT7	0	2.81443	0.441	0.004
KRT81	4.67134e-292	2.6087	0.243	0.001
S100A11	0	2.52393	0.789	0.12
MT2A	0	2.46612	0.593	0.108
KRT19	0	2.4258	0.34	0.003
NQO1	0	2.38275	0.437	0.007
KRT8	0	2.37032	0.478	0.023
PKM	0	2.20516	0.735	0.118
ID1	0	2.15746	0.421	0.004
TUBB4B	0	2.12635	0.62	0.093
IER3	0	2.12159	0.396	0.012
S100A10	0	2.09402	0.707	0.157
IFI27	0	2.05557	0.278	0.004
AKR1C2	1.25968e-307	2.04024	0.257	0.001
PRDX1	0	2.03178	0.769	0.197
SFN	0	1.96239	0.347	0.001
FTH1	0	1.86713	0.99	0.722
FTL	0	1.81614	0.911	0.756
SAA1	2.01324e-184	1.78844	0.158	0
ALDH3A1	4.91631e-244	1.75404	0.205	0
CAV1	0	1.73497	0.278	0.001
LDHA	0	1.69941	0.717	0.258
KRT17	7.84302e-242	1.69682	0.204	0.001
LGALS1	0	1.68097	0.527	0.113
KRT6A	7.02297e-246	1.66638	0.206	0
WFDC2	6.15809e-245	1.6633	0.206	0
IGFBP3	6.486e-200	1.66204	0.171	0.001
TUBA1C	0	1.58916	0.434	0.09
JPT1	0	1.56274	0.456	0.104
AKR1B10	2.41787e-165	1.54072	0.142	0
AKAP12	5.50163e-201	1.53023	0.172	0.001
S100A16	5.81331e-305	1.52527	0.254	0.001
AKR1B1	6.85514e-168	1.51374	0.241	0.045
TPM2	6.45369e-259	1.50595	0.235	0.007
UBE2S	3.42828e-262	1.49329	0.326	0.051
PERP	8.93652e-269	1.49054	0.227	0.001
IFITM3	2.49552e-252	1.46755	0.287	0.032
HIST1H4C	1.31608e-236	1.45283	0.471	0.186
GAPDH	0	1.44052	0.986	0.797
RAC1	0	1.41893	0.535	0.181
CCND1	4.97676e-258	1.41218	0.222	0.003
IGFBP4	1.09957e-200	1.40492	0.171	0
ASPH	1.33971e-210	1.40446	0.282	0.047
LY6K	3.91652e-234	1.40325	0.197	0
HSP90AA1	0	1.40043	0.881	0.547
ID3	1.16793e-241	1.39185	0.205	0.001
TXNRD1	1.32341e-201	1.37862	0.28	0.051
TPI1	0	1.36884	0.675	0.299
KRT5	1.52936e-195	1.35014	0.167	0
PGAM1	9.49602e-242	1.33572	0.41	0.122
PSMB5	1.29837e-222	1.32402	0.348	0.087
CSTB	1.159e-151	1.30929	0.291	0.087
CXCL1	3.46729e-152	1.30803	0.142	0.004
MT1E	1.65613e-128	1.3049	0.137	0.01
DCBLD2	3.51873e-210	1.28974	0.2	0.008
PPIA	0	1.28295	0.808	0.436
SQSTM1	1.77035e-162	1.27997	0.294	0.081
PHLDA2	2.57132e-194	1.27016	0.166	0
PRSS23	1.65121e-201	1.26589	0.178	0.002
SLC3A2	3.25501e-182	1.2531	0.298	0.071
MAP1B	8.17994e-175	1.24992	0.152	0.001
TOP2A	8.81103e-166	1.24106	0.221	0.034
CFL1	0	1.22997	0.717	0.387
MT-ND4L	3.36724e-250	1.22014	0.536	0.232
LCN2	6.65867e-96	1.21579	0.311	0.14
LMNA	2.81371e-182	1.2136	0.281	0.061
TPX2	3.93941e-161	1.21219	0.208	0.029
GSTP1	0	1.21159	0.743	0.443
HSPB1	1.04666e-91	1.21147	0.32	0.16
TUBB	1.21022e-292	1.20931	0.602	0.281
AKR1C3	5.12552e-91	1.20644	0.219	0.077
RBP1	2.82809e-179	1.20144	0.153	0
PTGR1	4.79344e-175	1.19582	0.168	0.006
UBE2C	1.05706e-162	1.18722	0.177	0.014
CKB	1.40949e-130	1.18649	0.156	0.017
PSMB6	1.28514e-164	1.18244	0.331	0.108
POLR2L	4.88153e-193	1.17263	0.448	0.193
CCT6A	4.69393e-185	1.17154	0.417	0.169
MDK	9.88748e-174	1.16798	0.163	0.005
ATP5MC1	4.36667e-182	1.16756	0.417	0.171
G6PD	3.27211e-132	1.16591	0.187	0.032
PRELID1	7.2088e-183	1.1637	0.39	0.144
AP2S1	1.53491e-171	1.16224	0.364	0.131
RHOC	8.2331e-179	1.16059	0.193	0.016
MKI67	1.12258e-170	1.15723	0.227	0.034
CHCHD10	2.32125e-159	1.15674	0.244	0.049
ITGB1	5.56109e-158	1.15166	0.306	0.092
PPP1R14B	1.78279e-198	1.1487	0.44	0.178
EPHX1	1.93602e-160	1.14136	0.145	0.003
MYO1B	7.93168e-178	1.13494	0.152	0
HSPD1	1.03969e-283	1.13478	0.638	0.346
NME1	1.94003e-163	1.12927	0.373	0.144
C19orf33	1.00354e-178	1.12912	0.161	0.003
DSTN	6.5801e-167	1.11061	0.379	0.145
PHB	1.52642e-158	1.10988	0.368	0.143
CCNB1	4.78274e-141	1.10946	0.168	0.018
CD151	3.88911e-137	1.10901	0.21	0.041
NDUFS6	1.1463e-144	1.10796	0.351	0.14
EZR	3.46622e-133	1.10564	0.237	0.059
TUBA1B	6.72297e-300	1.1044	0.684	0.387
ENO1	1.45788e-269	1.10278	0.652	0.364
LGALS3BP	2.31005e-149	1.10079	0.151	0.008
S100A13	1.21155e-169	1.09734	0.159	0.005
FBLN1	4.01917e-117	1.09617	0.103	0
BNIP3	7.53927e-117	1.0879	0.157	0.023
TNFRSF12A	4.4627e-167	1.08675	0.155	0.004
S100A6	0	1.0841	0.801	0.605
PDXK	6.10361e-130	1.08378	0.178	0.028
PRDX4	9.53746e-134	1.08238	0.262	0.076
POMP	1.53552e-147	1.0738	0.357	0.141
PTTG1	1.10772e-124	1.06543	0.189	0.036
DYNLL1	2.47159e-184	1.06315	0.477	0.229
SIVA1	3.75756e-128	1.06237	0.286	0.098
ADRM1	1.06697e-128	1.06215	0.233	0.059
STOML2	1.40748e-122	1.06009	0.304	0.117
TPM4	1.7182e-128	1.0597	0.216	0.049
BANF1	2.7038e-123	1.05573	0.315	0.126
NDUFS8	1.47476e-139	1.05306	0.321	0.115
CHCHD2	5.83854e-256	1.05218	0.645	0.384
CCT3	3.80958e-158	1.05207	0.395	0.165
DSP	5.42734e-157	1.05202	0.135	0
DMKN	2.87984e-157	1.04374	0.137	0.001
BSG	3.12305e-146	1.04347	0.382	0.164
YWHAB	1.48362e-187	1.04095	0.494	0.238
PSMA7	1.08095e-183	1.04088	0.512	0.27
CYCS	5.22528e-126	1.03838	0.296	0.107
PMEPA1	3.07547e-136	1.02986	0.122	0.002
EIF6	2.79127e-118	1.02511	0.282	0.101
LAMC2	3.15539e-137	1.02486	0.12	0
UCHL1	1.55152e-122	1.02281	0.118	0.004
GPX2	5.44783e-127	1.01219	0.112	0.001
HSPA5	8.00656e-143	1.00995	0.404	0.181
ADIRF	9.8684e-140	1.00895	0.121	0
FN1	9.36266e-112	1.0037	0.111	0.005
PRDX5	1.70446e-135	0.99483	0.369	0.16
PHPT1	2.32522e-102	0.994769	0.254	0.093
PGK1	1.64205e-100	0.993929	0.367	0.193
DNAJA1	3.21915e-121	0.991765	0.328	0.136
ANXA5	1.51152e-111	0.991473	0.204	0.051
PHLDA1	8.61883e-142	0.99051	0.127	0.002
CDKN3	1.26922e-124	0.989973	0.142	0.013
CDC20	5.36405e-134	0.989291	0.134	0.006
CENPX	3.79924e-99	0.986565	0.205	0.06
AKR1C1	1.21179e-94	0.985951	0.138	0.023
NDUFB9	5.33671e-113	0.980139	0.332	0.149
RHOBTB3	1.35359e-105	0.979744	0.178	0.039
CLTA	8.85005e-124	0.976371	0.388	0.191
KPNA2	3.13795e-100	0.971673	0.158	0.03
PSMD8	2.02119e-105	0.971546	0.293	0.121
HSP90B1	4.83903e-164	0.967237	0.468	0.227
CD81	4.08526e-120	0.966962	0.319	0.129
PSMB3	2.00483e-118	0.960323	0.346	0.154
HRAS	2.8231e-122	0.957507	0.15	0.017
PSMD2	2.41289e-107	0.957077	0.253	0.086
TMSB10	0	0.957074	0.902	0.701
CCT5	4.53235e-120	0.956444	0.357	0.163
YIF1A	2.4533e-101	0.955458	0.181	0.043
AREG	5.76121e-123	0.951255	0.122	0.005
ISG15	9.34099e-90	0.943232	0.127	0.02
IGFBP6	6.92406e-136	0.942479	0.12	0.001
BIRC5	7.72437e-106	0.942101	0.145	0.022
PRDX2	4.28553e-106	0.939856	0.41	0.234
CLTB	2.20268e-107	0.937272	0.195	0.047
YWHAZ	6.19879e-140	0.93672	0.357	0.139
HSPE1	1.95819e-120	0.936393	0.39	0.196
MRPL41	8.31456e-92	0.934499	0.213	0.07
ANAPC11	9.18548e-100	0.931531	0.23	0.076
KDELR1	7.75204e-89	0.930897	0.217	0.076
MRPL12	6.32103e-92	0.928916	0.236	0.086
TUBA4A	1.95332e-106	0.925492	0.173	0.035
CAPN2	3.54196e-107	0.924578	0.136	0.017
ALDH1A1	9.30326e-11	0.919614	0.13	0.094
ENAH	3.22554e-121	0.918059	0.111	0.002
CTTN	1.21379e-134	0.917578	0.122	0.002
ITGA6	1.78072e-119	0.913246	0.129	0.009
TXNDC17	8.91099e-100	0.911596	0.249	0.089
TXN	1.45622e-177	0.907601	0.574	0.35
KRT10	1.13265e-86	0.905418	0.194	0.06
TM4SF1	1.25563e-122	0.90496	0.121	0.005
METRN	9.63709e-100	0.899017	0.127	0.015
MGST3	1.56786e-82	0.895342	0.181	0.054
CD9	2.41791e-111	0.892305	0.136	0.015
PTMS	4.5041e-80	0.891515	0.191	0.062
TGFBI	4.05973e-112	0.889031	0.105	0.003
STIP1	4.70457e-87	0.888139	0.176	0.048
HSPH1	3.2611e-94	0.886858	0.154	0.031
EIF4G2	2.35502e-102	0.886382	0.337	0.159
LY6E	1.67294e-78	0.883922	0.273	0.128
PTGES3	1.29025e-114	0.877489	0.413	0.224
ATOX1	1.07516e-85	0.87527	0.224	0.081
RAN	1.08586e-163	0.874105	0.572	0.362
SNF8	2.32978e-81	0.871947	0.198	0.066
RHOD	1.63171e-123	0.869553	0.107	0
NDUFA4	3.68108e-109	0.869049	0.432	0.25
HIST1H1E	4.72916e-72	0.86824	0.18	0.06
CKS1B	1.75115e-94	0.867491	0.161	0.035
AURKA	9.52505e-110	0.866207	0.119	0.008
EIF5	1.1893e-93	0.861285	0.298	0.132
MAL2	3.67999e-123	0.861226	0.106	0
PSMB1	1.65806e-92	0.857166	0.369	0.203
HIF1A	1.765e-78	0.85456	0.191	0.063
MYOF	9.02065e-113	0.853649	0.103	0.002
BASP1	1.37106e-106	0.848255	0.282	0.104
NEDD8	1.09185e-87	0.847693	0.334	0.173
FXYD3	7.8856e-115	0.843574	0.104	0.002
AURKAIP1	3.27388e-73	0.838339	0.225	0.092
DTYMK	8.14399e-78	0.838023	0.152	0.039
TARS	8.31195e-76	0.836139	0.162	0.047
LGALS3	3.0342e-69	0.83566	0.181	0.062
UPP1	3.38298e-101	0.83077	0.125	0.014
TIMP1	4.86891e-70	0.829689	0.253	0.118
GUK1	8.0485e-79	0.826415	0.295	0.146
CLDN7	1.94322e-114	0.823825	0.103	0.001
TUBG1	9.85669e-88	0.821826	0.116	0.015
C4orf48	2.40355e-72	0.818368	0.178	0.059
PFN2	4.99388e-118	0.817774	0.106	0.001
EIF2S1	3.40574e-66	0.817177	0.168	0.057
ATP5MF	3.82997e-91	0.817143	0.385	0.221
MRPS12	3.28458e-68	0.815943	0.188	0.069
ANLN	4.23889e-91	0.813766	0.102	0.008
NFKBIA	7.00276e-63	0.813307	0.161	0.055
HSBP1	1.48448e-77	0.813023	0.27	0.124
C7orf50	1.95818e-75	0.812985	0.137	0.032
SLPI	2.93038e-63	0.81168	0.186	0.07
SNRPB	3.14651e-94	0.810549	0.387	0.217
LIMA1	2.33478e-73	0.81029	0.136	0.033
H2AFZ	5.80493e-120	0.809844	0.531	0.354
HMGA1	1.96588e-71	0.808713	0.383	0.248
TMEM147	2.17034e-63	0.80788	0.183	0.07
UQCR10	3.55345e-76	0.807235	0.347	0.201
SLC7A5	2.79741e-90	0.806331	0.122	0.017
EI24	3.41866e-75	0.806238	0.157	0.044
CYC1	8.60097e-66	0.800613	0.225	0.1
AP2M1	1.47857e-66	0.798296	0.284	0.15
EIF1	5.73315e-218	0.797762	0.735	0.537
CENPF	1.32768e-64	0.797359	0.18	0.066
C19orf53	4.15868e-71	0.797086	0.265	0.127
SNRPG	2.78576e-69	0.795417	0.303	0.165
SSR3	1.04137e-62	0.793733	0.267	0.138
ELOC	1.41122e-63	0.793509	0.174	0.063
NPC2	5.10849e-48	0.792251	0.18	0.083
RAB5C	5.03731e-62	0.791281	0.172	0.063
YWHAQ	1.35129e-60	0.789626	0.254	0.13
RAB5IF	1.46958e-67	0.788446	0.177	0.062
COX6C	2.18344e-89	0.788259	0.415	0.256
NDUFB10	5.03077e-62	0.785823	0.268	0.14
STUB1	1.23811e-59	0.784929	0.182	0.072
MLF2	2.12696e-65	0.781954	0.186	0.07
COX7A2	1.36577e-97	0.781709	0.424	0.255
UQCRQ	5.94101e-85	0.781396	0.368	0.209
MT-ND4	0	0.779149	0.979	0.845
COX8A	3.49069e-76	0.778833	0.339	0.191
SPATS2L	3.55585e-87	0.775843	0.104	0.01
MYBL2	4.71099e-85	0.774396	0.111	0.014
EEF1D	1.26194e-151	0.773831	0.607	0.416
CALM1	6.06359e-96	0.772675	0.378	0.197
APRT	3.26573e-75	0.767891	0.347	0.2
PSMC5	5.67614e-58	0.767518	0.23	0.111
HSPA8	5.29136e-106	0.765077	0.506	0.342
COX7B	2.57491e-70	0.763411	0.328	0.186
DST	1.18069e-65	0.763028	0.111	0.023
PFKP	7.18075e-69	0.761974	0.123	0.028
ARPC1A	1.8073e-68	0.760957	0.145	0.04
VDAC2	1.41421e-55	0.760265	0.245	0.127
LRRC59	1.98878e-56	0.757621	0.161	0.059
PSMB7	7.27463e-56	0.757599	0.231	0.115
PRDX6	3.55344e-66	0.757318	0.343	0.211
PDAP1	4.09177e-60	0.757065	0.206	0.089
RAD21	2.62842e-54	0.756526	0.214	0.102
TPM1	4.49055e-48	0.756183	0.233	0.125
SSSCA1	2.41583e-61	0.755841	0.138	0.041
RRM2	6.54014e-70	0.755137	0.119	0.025
MRPL14	1.877e-59	0.754406	0.173	0.066
MRPL27	1.51148e-64	0.753553	0.152	0.047
VCP	1.89633e-50	0.753477	0.219	0.112
FAM96B	9.29837e-55	0.753249	0.169	0.067
GPX4	1.66093e-68	0.753029	0.382	0.247
SYNE2	1.48895e-80	0.750892	0.102	0.012
CST3	4.18075e-75	0.749158	0.332	0.181
ATP5MC3	1.71754e-75	0.748244	0.405	0.262
CCDC85B	1.84037e-53	0.74561	0.267	0.149
ERH	1.37888e-63	0.741186	0.33	0.199
EDF1	1.28814e-54	0.740963	0.301	0.183
SF3B2	5.00171e-52	0.732739	0.255	0.14
ARPC5L	2.1826e-54	0.726438	0.148	0.053
PLP2	1.36906e-53	0.717854	0.202	0.093
EMC6	2.41681e-50	0.717247	0.137	0.049
NDUFV1	8.09722e-43	0.71647	0.184	0.091
ECHS1	4.88306e-46	0.71497	0.194	0.095
PSMD11	1.6625e-47	0.713148	0.155	0.063
PSMA3	2.06971e-46	0.712647	0.224	0.12
BCAP31	1.65925e-48	0.71244	0.214	0.108
CTSZ	1.8084e-58	0.709585	0.135	0.041
MGST1	1.19819e-40	0.709041	0.227	0.13
ATP5F1D	8.87585e-66	0.708987	0.368	0.234
KDELR2	3.19978e-51	0.705427	0.149	0.056
NDUFB7	1.0753e-47	0.704919	0.219	0.114
PSMD7	2.2765e-43	0.701859	0.202	0.105
FIBP	3.07355e-44	0.701795	0.172	0.079
FSCN1	1.56518e-49	0.698679	0.113	0.034
MRPL11	3.89509e-47	0.69751	0.197	0.095
ATP6V0E1	7.46191e-52	0.696838	0.242	0.128
FABP5	3.01724e-24	0.695041	0.253	0.184
COPRS	1.19104e-61	0.693538	0.115	0.027
TMED9	2.27103e-47	0.692886	0.236	0.128
SLIRP	1.45723e-45	0.69287	0.228	0.124
NAXE	9.26444e-50	0.692711	0.147	0.055
PDIA6	3.64399e-52	0.692269	0.315	0.195
TRAM1	1.44972e-44	0.692145	0.139	0.054
MRPS34	3.5567e-48	0.691818	0.25	0.139
PARK7	2.95322e-52	0.689864	0.318	0.201
HDLBP	6.47656e-45	0.687501	0.167	0.074
NAA10	8.03165e-50	0.687198	0.18	0.079
CACYBP	7.69497e-51	0.687155	0.228	0.117
UBC	1.40601e-81	0.681266	0.464	0.315
CBR1	2.32368e-49	0.680963	0.115	0.035
MRPL36	3.91777e-46	0.679326	0.119	0.04
NHP2	1.84404e-44	0.678508	0.249	0.145
SDF2L1	1.52119e-46	0.677108	0.127	0.044
UBE2M	5.25728e-46	0.67666	0.197	0.097
ATP5MD	3.66706e-48	0.675109	0.31	0.2
NDUFAF8	1.53066e-43	0.671748	0.182	0.087
UQCRFS1	1.05096e-39	0.669829	0.221	0.125
NDUFB2	2.99312e-44	0.669322	0.28	0.175
PSMC3	2.17399e-38	0.668757	0.191	0.101
ATP6V0B	1.46676e-58	0.667614	0.3	0.168
C19orf24	1.40386e-49	0.667352	0.12	0.038
NDUFC2	6.29276e-43	0.666861	0.304	0.202
CTSD	7.22353e-49	0.664394	0.213	0.105
POLR2I	6.53103e-40	0.664225	0.196	0.103
CAVIN1	1.72813e-45	0.663	0.109	0.034
PSMB2	1.43874e-42	0.662752	0.216	0.117
HIST1H1C	8.86198e-37	0.661101	0.145	0.066
ATP6V1D	6.28653e-45	0.659096	0.107	0.033
ELOB	6.16722e-56	0.658892	0.389	0.271
FAM50A	1.6812e-56	0.658843	0.109	0.027
PDIA3	7.36504e-51	0.658591	0.347	0.232
PGRMC1	3.50469e-49	0.658399	0.117	0.036
SELENOW	3.9653e-40	0.657431	0.182	0.091
DBI	7.56689e-43	0.657233	0.213	0.114
COX5A	9.31555e-54	0.657033	0.359	0.241
TKT	3.11436e-58	0.65636	0.459	0.351
RDX	8.51286e-43	0.656085	0.136	0.053
ATP1B1	1.91739e-46	0.655554	0.114	0.036
TOMM7	1.16104e-71	0.655325	0.46	0.33
COX6A1	8.1521e-51	0.652382	0.343	0.229
PCBD1	5.13053e-41	0.65185	0.13	0.051
KTN1	5.41127e-48	0.651799	0.342	0.232
KIF5B	2.05803e-42	0.650786	0.174	0.082
TAX1BP1	3.3897e-33	0.650735	0.173	0.092
ETFB	2.66013e-33	0.649308	0.186	0.104
FKBP2	7.01611e-41	0.648747	0.174	0.084
UBE2T	8.65036e-51	0.64847	0.106	0.029
ATAD2	5.80806e-49	0.647747	0.146	0.054
CBX1	2.51358e-44	0.644981	0.121	0.042
NUSAP1	8.13631e-46	0.644039	0.111	0.034
CTNNA1	4.34186e-43	0.643552	0.119	0.041
BUB3	2.59308e-33	0.642252	0.161	0.083
HSPA9	1.38295e-31	0.639393	0.206	0.125
NTMT1	1.40065e-53	0.639103	0.105	0.026
DYNLT1	8.13738e-41	0.636759	0.127	0.049
COX4I1	2.02511e-102	0.636384	0.587	0.448
BZW1	8.10941e-40	0.635752	0.188	0.096
MRPS7	1.64081e-35	0.634564	0.137	0.061
POP7	7.95891e-44	0.633951	0.114	0.038
PTTG1IP	6.49464e-35	0.633762	0.112	0.044
PFN1	9.66449e-112	0.632672	0.613	0.455
SOD1	9.69922e-47	0.631828	0.317	0.205
POLR2K	4.74761e-45	0.631753	0.131	0.048
FKBP1A	3.92999e-44	0.631292	0.323	0.218
RBM8A	1.12775e-35	0.629228	0.239	0.148
SEC61G	3.26361e-41	0.628483	0.268	0.166
POLE4	3.17108e-40	0.626184	0.121	0.046
PSMD1	3.93147e-38	0.625595	0.136	0.058
CIB1	2.36048e-38	0.625261	0.174	0.086
PPM1G	6.86035e-36	0.624772	0.245	0.152
PPP1CA	1.14742e-33	0.624276	0.214	0.127
VTI1B	5.3727e-34	0.624121	0.142	0.067
TECR	3.53975e-31	0.621118	0.149	0.075
PSMC4	1.99274e-38	0.619455	0.124	0.049
MRPL28	3.16086e-37	0.618667	0.124	0.05
BEX3	8.11762e-35	0.618589	0.222	0.133
BUD31	1.45028e-40	0.61854	0.153	0.067
CKS2	7.07168e-33	0.618366	0.148	0.072
SPTBN1	2.12317e-46	0.61794	0.101	0.028
MTCH1	3.65356e-43	0.616621	0.13	0.048
EPCAM	5.68707e-34	0.616474	0.183	0.099
HNRNPAB	1.20176e-37	0.616414	0.278	0.181
MRPL51	8.21741e-37	0.61517	0.224	0.131
SPCS2	1.40977e-32	0.614672	0.26	0.173
RAB2A	7.49643e-34	0.612932	0.15	0.072
MIEN1	3.10818e-43	0.612915	0.111	0.037
COX5B	1.74213e-48	0.611042	0.366	0.256
MZT2A	2.4829e-37	0.609519	0.227	0.132
PSME2	2.27135e-30	0.609249	0.219	0.137
CD63	1.37418e-56	0.609071	0.411	0.283
WDR34	7.3216e-39	0.607006	0.101	0.033
ROMO1	1.94368e-33	0.605254	0.209	0.123
RBCK1	4.18989e-42	0.605002	0.117	0.04
AP1S1	3.17259e-41	0.602702	0.117	0.042
LSM4	1.07084e-34	0.602652	0.197	0.109
PSMD14	4.93636e-31	0.601905	0.151	0.077
SEM1	4.94657e-35	0.600294	0.257	0.164
PPA1	5.63378e-34	0.597784	0.277	0.187
VDAC1	9.56779e-37	0.597483	0.262	0.166
RANBP1	1.65454e-33	0.596912	0.275	0.186
HSPA4	1.7733e-36	0.596897	0.15	0.069
DCTN3	1.30344e-31	0.596845	0.146	0.072
NOLC1	1.49581e-34	0.596843	0.106	0.04
COA3	3.82657e-34	0.595944	0.117	0.048
MRPL3	1.52153e-23	0.59575	0.144	0.082
COTL1	1.27038e-37	0.595668	0.227	0.13
MEA1	1.03189e-37	0.59563	0.124	0.05
ACP1	3.57054e-33	0.59547	0.172	0.091
YWHAE	1.03147e-37	0.595003	0.326	0.233
LAPTM4B	3.27928e-31	0.59395	0.163	0.086
STAU1	7.48949e-31	0.592342	0.133	0.062
EIF4G1	1.13846e-41	0.591628	0.134	0.052
NDUFAB1	5.61359e-28	0.591532	0.206	0.13
UQCC3	1.03792e-38	0.590431	0.104	0.035
CTSA	4.11829e-36	0.590043	0.113	0.043
RAB13	7.89277e-36	0.588561	0.155	0.073
COA4	3.88867e-35	0.587687	0.147	0.069
NDUFA11	9.04221e-34	0.578889	0.288	0.199
CARHSP1	1.6347e-26	0.577765	0.145	0.078
GADD45GIP1	2.09974e-24	0.577018	0.201	0.131
POLD2	7.86835e-26	0.576409	0.16	0.092
RAB10	4.70053e-35	0.575575	0.135	0.06
POLR2J	7.49811e-33	0.574722	0.147	0.071
BRK1	2.38963e-18	0.572962	0.208	0.151
COX6B1	9.16243e-48	0.572422	0.426	0.325
TCP1	7.11959e-25	0.57218	0.187	0.116
METTL26	1.54922e-24	0.570804	0.183	0.114
SRM	1.16967e-25	0.56977	0.202	0.129
ARHGDIA	2.67498e-26	0.568767	0.167	0.096
CALM2	6.78056e-38	0.56828	0.377	0.287
YBX1	6.64425e-121	0.568264	0.727	0.596
SSNA1	1.44803e-27	0.567403	0.12	0.057
POLR2H	4.1529e-31	0.567265	0.141	0.068
RABAC1	2.29731e-25	0.565117	0.172	0.102
DCXR	6.38055e-27	0.56475	0.127	0.063
CCDC124	1.41139e-30	0.564255	0.108	0.045
KPNB1	2.25863e-26	0.564193	0.224	0.148
SNRPE	9.49023e-32	0.561257	0.309	0.224
PDCD5	1.7207e-24	0.560552	0.191	0.12
PPDPF	1.5018e-27	0.558585	0.315	0.243
MDH2	3.03451e-29	0.558176	0.256	0.175
COPS6	6.91058e-26	0.557062	0.147	0.08
HMGB3	1.05888e-29	0.556395	0.106	0.045
SMS	2.92259e-26	0.556182	0.182	0.109
GLRX3	1.12205e-24	0.553357	0.128	0.067
EMG1	2.17391e-33	0.553307	0.101	0.038
MCTS1	1.0957e-29	0.54968	0.126	0.059
TMPO	1.22153e-24	0.549595	0.147	0.082
COMMD4	1.28492e-29	0.547733	0.114	0.05
CNIH4	4.42917e-38	0.547618	0.101	0.034
TOMM40	5.87132e-24	0.544247	0.138	0.075
TRAPPC2L	1.09554e-29	0.541801	0.124	0.057
RPL8	8.2351e-249	0.541103	0.959	0.858
EIF2S2	1.93479e-27	0.54096	0.244	0.166
RAB34	4.27904e-21	0.537957	0.11	0.057
CTSC	3.19894e-16	0.536692	0.158	0.106
ATP6V1F	1.6222e-23	0.536341	0.177	0.109
BRI3	6.29855e-30	0.534856	0.161	0.085
NDUFA6	1.01148e-21	0.534293	0.129	0.071
EIF3K	6.40781e-37	0.533872	0.405	0.322
UBE2V2	1.76128e-23	0.533778	0.12	0.062
UQCR11	7.37783e-26	0.532736	0.296	0.224
MRPS16	1.25458e-25	0.53238	0.134	0.069
SSRP1	6.40096e-24	0.532301	0.15	0.085
PUF60	2.42361e-24	0.531528	0.123	0.063
ATP5PF	2.25864e-23	0.529096	0.272	0.203
CCT4	4.00994e-21	0.528903	0.223	0.157
PSAP	2.63098e-27	0.52872	0.169	0.095
TMOD3	1.04749e-26	0.528715	0.141	0.073
CANX	3.43029e-27	0.528268	0.296	0.218
MT-ND2	8.26082e-161	0.527426	0.811	0.648
TAGLN2	1.02722e-31	0.525128	0.368	0.287
CAST	3.34419e-31	0.525125	0.209	0.123
ACTG1	1.58595e-76	0.525011	0.725	0.668
CALU	1.07653e-26	0.525009	0.101	0.044
UQCRH	6.38345e-61	0.524952	0.533	0.431
XRCC5	1.03813e-25	0.524386	0.296	0.223
TAF10	4.06523e-21	0.524161	0.129	0.072
MRPS15	1.83091e-21	0.524057	0.153	0.092
COX7C	1.20054e-65	0.523908	0.575	0.476
NCL	4.57911e-81	0.523859	0.596	0.459
COPE	2.68623e-17	0.523801	0.191	0.135
HINT1	1.14334e-79	0.523331	0.639	0.527
TBCB	9.75521e-24	0.523179	0.115	0.057
RALY	2.46548e-19	0.521546	0.148	0.092
UFD1	2.57009e-25	0.520922	0.103	0.047
DYNLRB1	2.67756e-20	0.520577	0.172	0.111
HACD3	3.94701e-23	0.519903	0.121	0.063
HIST1H1D	1.47955e-16	0.51984	0.142	0.09
H2AFJ	5.36538e-23	0.519104	0.112	0.055
MTCH2	4.89145e-20	0.517564	0.117	0.063
EBP	1.29498e-25	0.516565	0.115	0.055
SUPT16H	4.8103e-18	0.516424	0.182	0.124
COPS9	8.31124e-19	0.516268	0.18	0.121
ARF4	1.73468e-22	0.515851	0.101	0.048
HSD17B10	9.7165e-23	0.515786	0.121	0.063
APLP2	1.86921e-22	0.514988	0.187	0.119
MRPS23	2.61775e-25	0.513724	0.124	0.062
NDUFS5	1.41664e-32	0.512958	0.345	0.261
HM13	9.50865e-25	0.512553	0.164	0.095
CLTC	7.57167e-24	0.512251	0.121	0.061
REEP5	5.00105e-31	0.512184	0.12	0.052
MAP4	7.62807e-25	0.511926	0.103	0.047
MYDGF	1.87118e-22	0.511854	0.152	0.089
MRPS26	5.82709e-21	0.510227	0.149	0.089
APP	4.74256e-26	0.509659	0.121	0.058
BLVRB	2.68667e-17	0.508703	0.296	0.246
SLC25A39	4.0472e-23	0.50816	0.197	0.127
PRMT1	3.79259e-17	0.506782	0.21	0.153
AATF	6.70685e-23	0.50627	0.11	0.054
NDUFA8	8.3068e-24	0.505987	0.113	0.055
SMC4	3.28287e-22	0.505309	0.144	0.082
EBNA1BP2	1.24815e-21	0.501028	0.125	0.067
OLA1	7.51152e-17	0.500546	0.175	0.12
TSC22D1	7.09095e-15	0.499687	0.156	0.106
ENY2	3.10709e-21	0.499298	0.195	0.129
VKORC1	4.94615e-17	0.498274	0.123	0.073
CHMP2A	2.05922e-24	0.495984	0.14	0.076
LMAN2	8.62738e-19	0.495333	0.142	0.086
CCT7	1.37266e-18	0.494144	0.213	0.153
COPZ1	1.98406e-24	0.492043	0.112	0.054
PRKDC	3.23021e-24	0.491168	0.226	0.152
PFDN2	3.53668e-17	0.489314	0.142	0.09
TPM3	5.89836e-30	0.488235	0.333	0.249
RPA3	2.22043e-15	0.487842	0.146	0.097
PAFAH1B3	1.71575e-19	0.486454	0.13	0.075
MRPL15	4.98951e-17	0.485502	0.108	0.061
ETF1	7.40932e-21	0.485188	0.105	0.053
SNX6	2.26206e-19	0.484999	0.147	0.089
FAM162A	1.35965e-17	0.484615	0.117	0.067
RNF7	5.12038e-20	0.482984	0.131	0.075
CLU	3.2705e-18	0.481057	0.102	0.054
TMBIM6	9.10114e-21	0.481055	0.278	0.212
TRMT112	2.13346e-18	0.480598	0.238	0.177
ARPC2	8.7018e-33	0.479243	0.394	0.31
PPIB	3.66809e-25	0.478782	0.34	0.268
RTN4	4.17578e-24	0.477991	0.277	0.202
GPI	3.71557e-20	0.4766	0.157	0.096
BAX	7.62138e-17	0.476312	0.142	0.089
RPS19BP1	2.29032e-20	0.474953	0.125	0.069
EPRS	6.95006e-21	0.474601	0.118	0.063
MYL12B	8.97057e-20	0.473279	0.294	0.236
MRPL43	3.949e-20	0.47139	0.112	0.059
PGP	6.77122e-23	0.471028	0.125	0.065
AUP1	1.93609e-16	0.470465	0.119	0.071
LAMTOR1	1.03483e-14	0.47021	0.222	0.171
MYL6	3.10086e-76	0.470135	0.59	0.466
POLR2E	4.55679e-18	0.467128	0.135	0.081
PSMD13	8.3582e-14	0.466118	0.119	0.076
SEPT7	6.42179e-20	0.465529	0.277	0.215
MRPL13	6.49895e-18	0.464818	0.113	0.063
CDV3	1.04901e-17	0.464507	0.162	0.105
C19orf70	4.10746e-14	0.464346	0.15	0.102
NDUFS7	3.17932e-16	0.462788	0.153	0.1
IMP3	1.09932e-12	0.462711	0.114	0.073
MZT2B	4.79538e-22	0.461676	0.335	0.276
NUDT5	1.87147e-15	0.460227	0.113	0.067
GCSH	1.95497e-17	0.459086	0.154	0.099
TMEM167A	2.3212e-17	0.457148	0.102	0.055
OCIAD2	2.58683e-14	0.456864	0.123	0.077
SPINT2	1.81307e-15	0.456834	0.181	0.127
PDHA1	3.25631e-14	0.455884	0.133	0.087
PSMC1	7.35229e-14	0.455543	0.156	0.109
DCAF13	2.22872e-14	0.454768	0.112	0.068
PSMD4	1.09213e-11	0.454491	0.153	0.111
RHEB	8.0583e-19	0.45442	0.125	0.071
XRCC6	9.50255e-14	0.452043	0.215	0.166
RPS19	1.77566e-152	0.451508	0.96	0.874
EIF2AK2	8.3745e-17	0.451386	0.108	0.061
HAX1	1.22802e-18	0.451151	0.122	0.069
FKBP4	3.18644e-11	0.450319	0.145	0.104
RNF181	2.56959e-14	0.4487	0.138	0.091
RABL6	4.26455e-16	0.44858	0.111	0.064
IMMT	3.55939e-13	0.447543	0.127	0.083
GSPT1	9.86592e-12	0.446129	0.161	0.118
SUCLG1	1.59347e-15	0.445858	0.126	0.078
ANXA1	7.36237e-26	0.444982	0.403	0.336
EFHD2	2.33477e-19	0.444541	0.12	0.066
BST2	4.17682e-07	0.444074	0.136	0.107
HSP90AB1	3.91262e-69	0.443907	0.741	0.67
PA2G4	7.93737e-21	0.443159	0.35	0.295
NOSIP	8.59009e-17	0.442914	0.103	0.056
NENF	8.29453e-11	0.442863	0.163	0.123
P4HB	1.01187e-17	0.439446	0.303	0.248
SSR4	7.09493e-21	0.438874	0.317	0.254
GRHPR	4.14806e-13	0.436002	0.116	0.073
SNU13	1.39019e-14	0.4351	0.229	0.177
MRPS21	6.76769e-13	0.434721	0.221	0.175
PIN1	7.72823e-13	0.434497	0.106	0.066
PSMD12	7.10625e-16	0.434303	0.117	0.069
MESD	7.6637e-17	0.434281	0.127	0.075
UQCRC1	1.8226e-11	0.434234	0.136	0.095
MARCKS	9.96321e-25	0.433427	0.157	0.087
RNH1	1.75782e-12	0.43255	0.115	0.074
AES	1.30919e-08	0.431664	0.141	0.108
MORF4L2	1.69713e-11	0.431002	0.128	0.088
NDUFB11	1.62013e-15	0.429905	0.299	0.253
PSMA4	3.80702e-15	0.428771	0.217	0.163
PDLIM1	1.29062e-12	0.428541	0.154	0.109
MRPL54	1.4652e-13	0.425405	0.101	0.06
TMSB4X	4.59925e-79	0.42518	0.649	0.525
MRPS18B	3.03616e-12	0.424195	0.111	0.071
HDGF	1.01694e-10	0.423763	0.177	0.136
NAA20	1.61114e-13	0.421489	0.114	0.071
MINOS1	1.03274e-11	0.421154	0.148	0.106
DDX39A	4.84016e-10	0.418853	0.105	0.07
CD99	6.02216e-08	0.416078	0.163	0.132
MAP2K2	6.75298e-11	0.415538	0.161	0.119
ATP1B3	2.36107e-11	0.414485	0.134	0.093
EIF2AK1	3.05019e-12	0.410196	0.119	0.078
PSMB9	1.36649e-12	0.40943	0.106	0.065
FDPS	3.32172e-09	0.406928	0.143	0.106
GHITM	5.38035e-11	0.406792	0.167	0.125
UBL5	4.03053e-14	0.406092	0.296	0.25
CCT8	1.57026e-08	0.405169	0.234	0.205
CCDC47	2.03578e-16	0.404848	0.111	0.063
CCT2	2.35104e-10	0.404615	0.226	0.188
SNRPA1	1.11691e-12	0.404202	0.116	0.074
MTDH	1.34145e-12	0.404012	0.276	0.234
EIF3B	2.06494e-10	0.403988	0.175	0.134
ARF1	1.81296e-09	0.403836	0.18	0.143
SERBP1	8.03193e-24	0.403628	0.415	0.358
GSTO1	6.93171e-11	0.403471	0.194	0.152
TUFM	2.86877e-14	0.40328	0.282	0.233
G3BP1	3.23446e-11	0.40235	0.131	0.091
LSM5	3.24196e-11	0.402111	0.18	0.136
G3BP2	7.1018e-12	0.401094	0.113	0.073
RUVBL1	4.84332e-11	0.400898	0.106	0.069
ILF2	4.75293e-10	0.399975	0.218	0.18
ATP5F1E	6.82588e-50	0.398781	0.583	0.509
SKP1	7.42231e-11	0.397644	0.294	0.261
NUDC	6.95863e-09	0.396605	0.189	0.153
NDUFA12	2.92573e-08	0.396146	0.148	0.115
EIF5A	1.4755e-19	0.394739	0.423	0.379
AHCY	1.79914e-07	0.394436	0.122	0.092
MRPL52	1.44122e-09	0.394042	0.186	0.149
NDUFV2	7.69699e-10	0.393788	0.178	0.139
LAMTOR5	3.51174e-10	0.39224	0.163	0.122
MLEC	4.80065e-11	0.390409	0.183	0.14
ATP5MPL	6.87774e-16	0.389363	0.345	0.3
TXNL4A	6.1372e-09	0.387124	0.138	0.102
MRPL20	6.06527e-09	0.386802	0.15	0.114
CDC37	1.52587e-07	0.385811	0.161	0.129
NDUFB8	6.65819e-09	0.385608	0.2	0.164
UBE2L3	1.2059e-09	0.384542	0.135	0.098
TMED10	3.65195e-07	0.384423	0.122	0.093
RPL22L1	2.62846e-10	0.384002	0.34	0.317
DYNC1H1	1.86719e-11	0.383358	0.118	0.078
DDT	2.696e-08	0.3831	0.237	0.206
MRPL18	1.24826e-10	0.382938	0.112	0.075
CLIC1	1.91253e-15	0.382792	0.397	0.365
DNAJC21	2.84602e-11	0.381887	0.114	0.075
GMPS	1.49796e-09	0.381239	0.12	0.084
MT-CO2	1.73883e-208	0.378212	0.989	0.951
GNAS	4.92067e-19	0.376332	0.434	0.401
TMEM141	2.20662e-09	0.374889	0.13	0.093
DRAP1	2.45114e-08	0.373225	0.219	0.186
ZNF706	4.86953e-08	0.372901	0.165	0.132
TIMM13	5.43184e-08	0.371453	0.211	0.18
CPNE1	1.76488e-06	0.371374	0.122	0.095
JTB	1.52181e-09	0.36885	0.181	0.142
NDUFB4	3.2796e-07	0.367925	0.175	0.145
RPL35	1.43681e-74	0.367695	0.833	0.768
RPS27L	0.000195856	0.36695	0.169	0.151
ARL6IP1	5.21696e-08	0.365989	0.115	0.083
MRPL4	4.34859e-09	0.364974	0.115	0.081
CSNK1A1	7.72468e-09	0.364512	0.152	0.116
EIF4EBP1	4.48468e-07	0.364107	0.142	0.112
SUMO2	1.4714e-13	0.363437	0.377	0.346
RTRAF	4.20983e-08	0.362204	0.241	0.212
RER1	2.17632e-09	0.36198	0.105	0.071
LAMTOR2	1.34784e-08	0.359246	0.118	0.084
PSMA5	6.18868e-08	0.358469	0.14	0.107
SRSF9	2.48417e-07	0.358318	0.236	0.21
CD44	2.77227e-11	0.358137	0.138	0.095
HNRNPC	3.12519e-08	0.357042	0.261	0.232
CYBA	2.51909e-18	0.355915	0.369	0.31
MRPL21	1.19838e-08	0.353217	0.124	0.09
IER2	1.8289e-12	0.352155	0.167	0.118
SEC61B	4.21528e-09	0.351521	0.248	0.212
TRAPPC1	2.78522e-06	0.351291	0.153	0.126
ERGIC3	1.05607e-05	0.34907	0.138	0.113
BZW2	0.000120463	0.348781	0.128	0.108
FIS1	1.69054e-06	0.3476	0.177	0.149
PTP4A2	3.10924e-05	0.347433	0.18	0.158
UBE2D2	4.15865e-06	0.347387	0.152	0.125
CDK4	0.000317629	0.342165	0.12	0.101
RTF2	5.97379e-07	0.341357	0.105	0.077
TRIR	4.04734e-06	0.341294	0.218	0.194
PDCD6	2.00171e-06	0.341105	0.147	0.119
ATP5F1B	5.15158e-07	0.340419	0.277	0.259
TIMM8B	8.14009e-08	0.337002	0.134	0.101
AHSA1	5.74695e-07	0.336248	0.102	0.075
NDUFS3	9.88854e-05	0.335497	0.12	0.1
ANKRD11	5.95808e-10	0.33436	0.168	0.126
SMARCA5	5.01019e-06	0.33396	0.102	0.077
SRP14	1.84974e-16	0.333815	0.442	0.411
SCAND1	4.21036e-05	0.332481	0.141	0.118
C9orf16	0.00226409	0.332306	0.181	0.17
EIF4H	1.06201e-06	0.33145	0.123	0.094
C1QBP	4.85155e-07	0.331182	0.272	0.248
XPO1	4.58328e-08	0.330442	0.114	0.082
FLNA	5.18244e-07	0.329719	0.131	0.101
POLR2F	5.37425e-07	0.32955	0.112	0.083
XRN2	1.8516e-05	0.328272	0.151	0.126
NOP56	0.000317309	0.328217	0.137	0.118
FKBP3	0.000711128	0.32816	0.117	0.099
POLR2G	5.38258e-07	0.327478	0.107	0.079
DAD1	6.12783e-06	0.327456	0.201	0.176
TCEA1	0.000450343	0.327041	0.168	0.151
SRI	0.000670147	0.326596	0.15	0.132
NOP10	1.5755e-05	0.324878	0.167	0.142
RPL36AL	2.16024e-07	0.324599	0.328	0.314
DGUOK	2.60566e-06	0.324492	0.104	0.078
SSU72	0.000164143	0.323096	0.133	0.113
ACTN4	1.74537e-07	0.322498	0.14	0.107
C20orf27	3.01705e-07	0.321189	0.11	0.08
SEC11A	0.000114044	0.320472	0.225	0.208
TAF15	5.46734e-06	0.320385	0.11	0.085
CD46	7.40916e-06	0.319501	0.112	0.086
UQCC2	9.76586e-07	0.317366	0.112	0.084
TMEM14B	0.000281614	0.316411	0.157	0.138
TMEM258	4.93519e-06	0.315869	0.253	0.233
LRPAP1	6.48797e-06	0.315596	0.101	0.076
SLC25A3	3.27854e-16	0.314309	0.431	0.395
EIF4A1	1.41354e-06	0.313389	0.168	0.138
ARL2	0.0013865	0.310246	0.138	0.122
SF3B6	0.00119576	0.309839	0.165	0.149
EIF3H	9.25819e-05	0.309828	0.267	0.256
RPN2	0.00320149	0.306953	0.172	0.16
FXYD5	0.00906685	0.304427	0.227	0.226
SNRPD2	4.03042e-07	0.304223	0.309	0.29
GRB2	9.17681e-06	0.303634	0.105	0.08
ITM2B	5.1262e-06	0.303391	0.238	0.213
HEBP2	0.000203212	0.302814	0.112	0.091
MRPS5	1.1551e-05	0.302792	0.101	0.077
SSBP1	0.000998112	0.30199	0.201	0.188
DCTPP1	0.000268166	0.30072	0.101	0.082
LAMTOR4	1.53776e-05	0.299343	0.162	0.136
RSL1D1	0.000213513	0.299335	0.185	0.166
PSMA2	0.000556524	0.297282	0.176	0.16
LMAN1	3.70896e-05	0.295561	0.117	0.093
GTF2A2	0.00014261	0.294802	0.124	0.102
YWHAH	0.000213147	0.293485	0.123	0.102
TMEM160	0.000198933	0.291706	0.115	0.094
PAICS	0.00197956	0.290868	0.128	0.112
SEPT2	0.00247344	0.290232	0.135	0.119
NDUFS2	0.00156402	0.289985	0.125	0.109
NONO	0.00401492	0.288888	0.142	0.128
ANAPC16	0.000366074	0.287071	0.123	0.103
ATP5PD	0.00330277	0.285028	0.159	0.145
EIF3G	0.0189976	0.284375	0.172	0.166
SMC1A	0.00303724	0.283129	0.107	0.092
TOMM22	0.00205225	0.282876	0.139	0.122
NDUFC1	0.00166077	0.281545	0.124	0.107
UBE2I	0.0163415	0.281112	0.177	0.17
SMC3	0.000198149	0.281085	0.117	0.096
SNRPD1	4.3666e-05	0.280747	0.255	0.238
STRAP	0.00153414	0.279546	0.117	0.1
TMCO1	0.00123705	0.279464	0.109	0.091
ACADVL	0.00906106	0.278263	0.112	0.1
SNRPD3	0.000667386	0.277271	0.202	0.186
ADH5	0.00790502	0.276551	0.114	0.101
MTPN	8.14402e-05	0.276436	0.128	0.105
SLC25A5	3.22167e-06	0.275031	0.356	0.351
DHX9	0.000513406	0.274344	0.101	0.083
SF3B1	0.0164319	0.273036	0.158	0.149
PHB2	0.0175061	0.269044	0.19	0.184
LSM3	0.00440182	0.268454	0.128	0.114
LDHB	8.56023e-15	0.268256	0.503	0.466
ARL6IP4	0.0391382	0.267834	0.23	0.233
PRDX3	0.0712922	0.262979	0.101	0.093
CALM3	0.0183113	0.26249	0.148	0.138
TMED3	0.000420262	0.261542	0.106	0.086
VPS29	0.0307057	0.260872	0.112	0.103
TXN2	0.0234699	0.26008	0.108	0.097
SUMO1	0.00523076	0.259224	0.136	0.122
H2AFV	0.0184607	0.259138	0.206	0.201
LITAF	6.31686e-18	0.258226	0.123	0.068
SAP18	0.0121651	0.257558	0.185	0.176
YBX3	0.00107413	0.255165	0.252	0.242
NDUFA1	0.0211319	0.254899	0.187	0.181
TPR	0.00455099	0.252913	0.161	0.146
MCM7	0.182587	0.250996	0.13	0.128
RPS3	3.11872e-20	0.25081	0.943	0.911
VPS28	0.0944562	0.250445	0.127	0.121
CSNK2B	0.112851	0.250275	0.153	0.151
RPS8	5.54712e-26	-0.251005	0.925	0.887
RPL11	1.67451e-59	-0.251453	0.868	0.904
EIF4B	6.10589e-30	-0.254378	0.181	0.309
IRF2BP2	4.46283e-19	-0.257931	0.048	0.104
RSRC2	1.51384e-24	-0.260482	0.074	0.152
RPS2	7.14428e-87	-0.263499	0.965	0.941
ATRX	1.5004e-23	-0.263807	0.084	0.163
CMTM6	2.98245e-18	-0.270088	0.052	0.108
PPP1R12A	5.73398e-24	-0.270421	0.049	0.114
COMT	4.04519e-27	-0.272022	0.053	0.126
RBBP4	2.31451e-32	-0.273145	0.066	0.157
ZFAS1	1.70195e-36	-0.274352	0.202	0.348
SLC25A6	2.03954e-34	-0.274655	0.276	0.432
HLA-E	2.53398e-22	-0.275991	0.098	0.18
TCF25	7.64665e-28	-0.277604	0.111	0.209
BOD1L1	2.18604e-24	-0.278585	0.047	0.112
MYCBP2	3.68165e-25	-0.28144	0.058	0.13
ACTR2	1.58098e-19	-0.281626	0.114	0.193
FUS	4.45057e-24	-0.291282	0.191	0.299
MACF1	1.54507e-25	-0.292315	0.062	0.137
HMGB2	7.89105e-26	-0.293311	0.152	0.255
VIM	4.06464e-52	-0.295804	0.306	0.519
RPS27	1.61722e-80	-0.300708	0.84	0.89
ZMYND8	2.27798e-21	-0.301257	0.047	0.106
SVIP	5.24372e-30	-0.308667	0.034	0.103
POLR2J3.1	2.4672e-23	-0.309228	0.107	0.192
PYCARD	6.24048e-30	-0.310819	0.05	0.127
PHF14	1.11568e-26	-0.311158	0.045	0.114
SLC38A2	1.90663e-22	-0.314212	0.052	0.115
ROCK1	3.35267e-25	-0.314688	0.056	0.127
MPST	2.50316e-30	-0.314973	0.061	0.143
TUBA1A	4.17005e-23	-0.317489	0.049	0.114
RPS21	1.33964e-76	-0.318288	0.81	0.879
QARS	1.90503e-36	-0.318584	0.03	0.105
ARPC1B	1.18621e-32	-0.320338	0.097	0.198
ABRACL	9.5366e-35	-0.321175	0.052	0.138
NSD3	3.71118e-26	-0.32215	0.056	0.128
H1FX	3.23918e-31	-0.322463	0.191	0.319
HLA-A	1.1902e-45	-0.323201	0.262	0.442
STK4	2.50765e-25	-0.326678	0.047	0.114
NCOR1	4.56229e-29	-0.327452	0.064	0.146
SRSF5	7.1383e-39	-0.328629	0.121	0.247
SUMF2	2.08354e-30	-0.329183	0.074	0.163
RHOG	1.79494e-25	-0.330003	0.044	0.11
METAP2	2.31121e-35	-0.330839	0.094	0.2
RPS7	4.71715e-90	-0.33367	0.815	0.888
SON	2.22415e-34	-0.336804	0.112	0.223
MT-CO1	9.22128e-36	-0.337423	0.98	0.963
CD164	7.17832e-30	-0.338021	0.073	0.16
SARAF	2.6689e-39	-0.339324	0.075	0.182
MPHOSPH8	1.51369e-33	-0.33992	0.034	0.107
TMBIM4	6.69555e-34	-0.341523	0.041	0.12
CD82	5.66348e-32	-0.343547	0.048	0.127
DUT	1.16702e-40	-0.344173	0.142	0.278
IMPDH2	3.55694e-40	-0.344414	0.139	0.272
MT-ND6	2.17645e-13	-0.347171	0.112	0.17
MIS18BP1	2.07144e-28	-0.350469	0.056	0.133
ZNF22	1.5994e-39	-0.351214	0.027	0.105
HERC2	3.99829e-26	-0.352214	0.039	0.102
MT-CYB	4.9606e-37	-0.353542	0.882	0.905
RAC2	6.23735e-38	-0.3541	0.052	0.144
IQGAP2	8.85156e-38	-0.355195	0.027	0.102
FRG1	1.15839e-38	-0.357398	0.04	0.124
RPL24	8.15766e-76	-0.357955	0.629	0.776
DDX17	2.4055e-34	-0.362933	0.137	0.255
MGST2	2.43074e-37	-0.366143	0.039	0.122
MBNL1	1.95039e-31	-0.366605	0.066	0.152
HMGB1	7.05507e-81	-0.367431	0.538	0.757
CD24	6.06397e-07	-0.371688	0.12	0.157
RSL24D1	3.10301e-44	-0.372195	0.096	0.22
PTEN	4.13132e-39	-0.373202	0.052	0.145
RPL3	5.90248e-104	-0.373902	0.796	0.871
TFRC	6.51325e-23	-0.374406	0.099	0.18
RPS18	2.88694e-136	-0.374841	0.919	0.929
TRA2B	1.96454e-37	-0.380413	0.084	0.19
CYTOR	4.8542e-47	-0.380708	0.111	0.247
IDH2	6.83096e-45	-0.38268	0.054	0.157
GUSB	1.13192e-39	-0.383139	0.025	0.101
PCM1	5.15985e-35	-0.385127	0.072	0.168
EIF3L	1.2739e-54	-0.385515	0.144	0.307
FAM45A	1.45981e-37	-0.385727	0.031	0.108
UROD	8.25616e-42	-0.386044	0.047	0.142
LEPROT	1.2911e-37	-0.391813	0.054	0.146
PABPN1	1.44441e-37	-0.392098	0.041	0.124
ELF1	1.01101e-40	-0.39364	0.028	0.108
RPL39	4.91301e-145	-0.397795	0.895	0.941
RPL37	2.43197e-145	-0.397845	0.853	0.919
EIF3E	1.1819e-51	-0.399231	0.232	0.409
DAZAP2	1.34261e-30	-0.40203	0.046	0.12
GRK2	5.11994e-33	-0.402745	0.037	0.111
NOP53	1.15567e-49	-0.402804	0.113	0.253
GNAQ	1.60237e-32	-0.404622	0.031	0.101
RPL12	2.01127e-132	-0.406961	0.865	0.906
NMI	9.44219e-47	-0.410354	0.03	0.121
CCNDBP1	1.6648e-44	-0.413252	0.025	0.108
SMARCA2	3.97306e-42	-0.417049	0.024	0.103
CFLAR	8.56607e-30	-0.417082	0.034	0.101
ANKRD12	5.66339e-36	-0.418761	0.043	0.124
WSB1	1.47429e-36	-0.422248	0.045	0.13
MT-CO3	2.82472e-74	-0.4264	0.966	0.97
ARGLU1	3.86969e-51	-0.428147	0.103	0.241
APOBEC3C	3.23853e-49	-0.429363	0.021	0.108
ZRANB2	5.33692e-43	-0.430907	0.065	0.171
RPS23	1.15204e-173	-0.445011	0.913	0.93
VAMP8	4.30232e-55	-0.44605	0.123	0.276
SLC39A3	1.11324e-44	-0.447712	0.045	0.142
RNASEH2B	5.55176e-51	-0.448049	0.048	0.158
KMT2E	1.47698e-41	-0.453525	0.036	0.121
KRTCAP2	1.16034e-43	-0.45494	0.029	0.112
FAM133B	1.45518e-41	-0.459027	0.04	0.129
PIP4K2A	1.44416e-47	-0.459533	0.022	0.107
AKAP9	4.23647e-42	-0.463872	0.059	0.16
RPLP1	1.21219e-241	-0.464644	0.949	0.965
RPS6	5.42326e-150	-0.465269	0.812	0.893
MKRN1	1.89531e-41	-0.466156	0.033	0.116
EEF1B2	2.15125e-115	-0.466786	0.627	0.788
GLUL	2.73543e-57	-0.467445	0.048	0.165
RPS28	1.00038e-182	-0.471233	0.859	0.917
PNRC1	1.1025e-58	-0.47152	0.052	0.175
CCNL1	3.29047e-30	-0.472263	0.052	0.129
TAOK3	2.40275e-49	-0.474181	0.035	0.133
RBM6	4.0612e-45	-0.474201	0.03	0.117
B2M	1.65266e-125	-0.475149	0.591	0.837
RPLP2	8.55021e-164	-0.478659	0.738	0.88
IGFBP7	1.24675e-62	-0.481255	0.039	0.159
SNHG7	3.11451e-63	-0.489734	0.081	0.228
RPL7	3.19587e-156	-0.493416	0.685	0.849
CD74	2.15359e-90	-0.49417	0.086	0.28
HSD17B11	3.54902e-56	-0.495294	0.025	0.123
S100A4	5.06825e-120	-0.495646	0.276	0.584
SELENOH	3.38143e-59	-0.498357	0.066	0.196
CASP3	2.58373e-53	-0.500145	0.024	0.118
C6orf48	8.83912e-54	-0.501399	0.032	0.133
RPLP0	1.19618e-156	-0.504287	0.74	0.855
TFDP2	1.05877e-56	-0.507424	0.035	0.143
TAF1D	1.45001e-62	-0.508503	0.073	0.213
KANSL1	1.05468e-43	-0.511756	0.034	0.121
TNRC6B	1.63192e-51	-0.51628	0.035	0.135
RPS12	1.83725e-244	-0.518934	0.917	0.949
NAMPT	1.02199e-10	-0.519338	0.124	0.079
ITPR2	1.26829e-47	-0.523696	0.021	0.104
SYF2	6.24252e-58	-0.531539	0.038	0.149
TM7SF3	8.4041e-59	-0.536186	0.027	0.131
KLF6	3.65692e-17	-0.538392	0.072	0.13
CHD9	4.78061e-49	-0.539756	0.041	0.141
RPL5	1.45401e-186	-0.548995	0.764	0.876
H2AFY	1.55365e-80	-0.551236	0.188	0.397
JUND	4.40952e-77	-0.553171	0.139	0.328
PSMA3-AS1	4.59417e-54	-0.553852	0.03	0.129
TRA2A	3.09344e-59	-0.559999	0.026	0.13
RNF24	3.81915e-57	-0.561642	0.014	0.104
RNF130	3.45074e-73	-0.562978	0.034	0.165
AMD1	4.18812e-66	-0.566342	0.06	0.197
AHSP	5.28983e-53	-0.567664	0.017	0.104
PRPF4B	2.56542e-59	-0.568367	0.047	0.165
CTNNBL1	4.29028e-71	-0.569477	0.045	0.18
USP15	6.26599e-53	-0.575053	0.039	0.143
EIF1AY	1.97268e-69	-0.581203	0.013	0.117
ANKRD36C	1.09566e-52	-0.583293	0.017	0.104
C1orf56	3.27666e-61	-0.584899	0.018	0.116
MT-ND3	2.73219e-131	-0.585776	0.832	0.911
RPL14	1.9961e-189	-0.589584	0.673	0.85
RPL38	2.36169e-145	-0.591227	0.472	0.728
NKTR	5.8717e-62	-0.59123	0.044	0.164
RPL6	5.67552e-199	-0.592906	0.739	0.866
EEF1A1	3.50548e-291	-0.594977	0.945	0.961
LIMD2	5.84468e-76	-0.595421	0.021	0.142
MDM4	1.2142e-67	-0.603883	0.026	0.141
ATP5MC2	5.16181e-109	-0.611021	0.237	0.492
PNN	3.18001e-73	-0.611475	0.157	0.346
TENT5A	4.04651e-50	-0.614376	0.03	0.124
GABPB1-AS1	8.62034e-48	-0.616141	0.04	0.137
NFE2	1.43358e-74	-0.6181	0.005	0.106
RPS4Y1	2.81366e-130	-0.619098	0.12	0.382
RPL26	1.43917e-247	-0.623196	0.781	0.899
UPF2	1.8204e-65	-0.625533	0.027	0.139
FBXO7	1.72718e-81	-0.628876	0.041	0.186
LUC7L3	9.10287e-83	-0.635406	0.101	0.283
ETV6	5.64635e-73	-0.640178	0.011	0.117
MPP1	8.04171e-84	-0.640926	0.02	0.15
CDK6	3.42303e-85	-0.646214	0.059	0.221
PDZD8	1.29144e-75	-0.647293	0.029	0.157
RPS24	2.1344e-302	-0.655138	0.835	0.932
LSP1	5.18996e-78	-0.658519	0.001	0.102
CCDC88A	2.69408e-65	-0.658729	0.031	0.146
HLA-DPA1	6.38487e-83	-0.66048	0.027	0.163
RPL10A	4.71993e-205	-0.660717	0.596	0.805
CTSW	2.27973e-84	-0.667113	0.004	0.116
PNISR	2.10718e-85	-0.674207	0.088	0.268
LMO4	2.33099e-57	-0.676773	0.044	0.158
ITM2A	1.97894e-86	-0.680379	0.002	0.113
ACAP1	4.45146e-76	-0.685777	0.01	0.118
RSRP1	2.39687e-80	-0.686823	0.021	0.147
IFITM2	8.01325e-29	-0.68797	0.091	0.183
RPS10	2.04747e-219	-0.689109	0.583	0.807
TXNIP	1.86242e-104	-0.690666	0.069	0.265
AC004687.1	6.13179e-78	-0.691992	0.002	0.102
N4BP2L2	4.32601e-83	-0.693572	0.059	0.217
SH3BGRL	5.69889e-106	-0.693826	0.045	0.224
S100A9	0.00271617	-0.694228	0.452	0.534
RPL9	3.82293e-261	-0.698817	0.652	0.853
ORAI2	1.22646e-80	-0.706715	0.019	0.143
GATA2	5.44648e-86	-0.713706	0.014	0.141
MYC	1.63028e-96	-0.714227	0.044	0.21
LST1	2.07198e-83	-0.717413	0.003	0.112
LCP1	1.14237e-70	-0.7192	0.036	0.162
PHKG1	2.25176e-86	-0.733402	0.007	0.123
CORO1A	2.62028e-85	-0.734169	0.015	0.142
FCER1A	4.56496e-87	-0.745439	0.002	0.115
CST7	4.20551e-64	-0.74615	0.009	0.102
AC092069.1	4.88545e-80	-0.747451	0.001	0.104
HDC	1.78358e-80	-0.752034	0.001	0.105
RPL23	2.456e-242	-0.752672	0.484	0.783
RPS3A	0	-0.754015	0.82	0.935
RPS25	1.79405e-272	-0.754316	0.617	0.839
RPS11	8.67447e-260	-0.754854	0.508	0.801
SYNC	1.04688e-100	-0.758004	0.004	0.134
ICAM3	7.63451e-97	-0.761356	0.018	0.162
NCF4	3.69116e-96	-0.765364	0.002	0.125
CELF2	5.99191e-85	-0.766349	0.003	0.114
ARMH1	7.06345e-102	-0.766927	0.002	0.132
LYL1	4.74616e-103	-0.767918	0.006	0.142
HNRNPA1P48	8.82429e-111	-0.775717	0.015	0.171
SOX4	6.33901e-146	-0.777883	0.154	0.438
HLA-DPB1	6.26186e-98	-0.783226	0.017	0.16
FOXP1	1.1456e-96	-0.785776	0.021	0.167
HLA-DRB1	5.66643e-120	-0.787126	0.054	0.261
SNCA	1.64746e-97	-0.793692	0.013	0.151
RPS17	3.72882e-135	-0.795539	0.103	0.352
SNHG8	2.34959e-135	-0.809253	0.078	0.313
SLC25A37	8.8036e-97	-0.81009	0.087	0.278
SERPINB1	2.1783e-166	-0.814256	0.152	0.455
SEPT6	5.25306e-111	-0.819547	0.02	0.182
RPL31	8.36587e-187	-0.824674	0.258	0.583
KLF1	1.66321e-110	-0.829404	0.004	0.146
RPL27A	1.89049e-260	-0.841232	0.458	0.763
RPL23A	1.57207e-275	-0.845519	0.46	0.774
MIF	1.85509e-153	-0.849574	0.091	0.352
NKG7	1.75271e-79	-0.849979	0.012	0.127
RPS26	0	-0.861466	0.642	0.856
CYTL1	1.12908e-123	-0.878339	0.002	0.158
HBG2	1.83756e-82	-0.890146	0.013	0.133
ARID1B	5.6571e-106	-0.900111	0.026	0.187
CAT	3.11203e-150	-0.901433	0.035	0.258
SLC40A1	1.26964e-121	-0.905942	0.013	0.179
RPL22	0	-0.911735	0.468	0.81
CNRIP1	7.88157e-130	-0.922508	0.005	0.172
IGLL1	7.95383e-119	-0.923186	0.005	0.159
RPL36A	6.74443e-249	-0.923511	0.297	0.657
RPS20	3.67794e-298	-0.923872	0.332	0.718
CD37	7.61411e-140	-0.933006	0.006	0.185
PDCD4	4.99132e-140	-0.950294	0.018	0.208
ARHGDIB	3.07569e-158	-0.957997	0.038	0.271
RPL21	0	-0.958497	0.558	0.887
CLEC11A	2.95829e-124	-0.968619	0.013	0.182
AIF1	1.69545e-139	-0.979772	0.004	0.181
CSF3R	1.2151e-78	-0.987045	0.011	0.124
GCA	1.20511e-58	-1.01167	0.024	0.123
HNRNPA1	0	-1.01822	0.371	0.747
IKZF1	5.92967e-146	-1.02125	0.003	0.183
LAPTM5	4.49226e-136	-1.02338	0.005	0.177
RPL37A	0	-1.05051	0.631	0.913
ALOX5AP	6.50665e-80	-1.05125	0.005	0.113
ITGA4	1.3745e-143	-1.05373	0.006	0.189
HLA-DRA	6.50919e-167	-1.06324	0.038	0.28
APOC1	8.47005e-158	-1.06447	0.018	0.23
HNRNPH1	4.23997e-194	-1.07419	0.074	0.367
PTPRC	6.46284e-114	-1.08689	0.006	0.154
AC020656.1	1.24769e-105	-1.09007	0.003	0.138
RPL34	0	-1.0972	0.699	0.928
PLAC8	1.0381e-164	-1.11035	0.012	0.224
RPS29	0	-1.13223	0.501	0.867
BPI	4.31963e-102	-1.13784	0.004	0.135
MYB	7.62632e-187	-1.16891	0.005	0.233
RPL17	3.70612e-211	-1.17155	0.044	0.331
RPL13A	0	-1.18025	0.489	0.889
MNDA	2.4273e-91	-1.18603	0.008	0.132
NUCB2	1.624e-222	-1.19365	0.058	0.368
ZFP36L2	2.93058e-208	-1.19371	0.031	0.305
GYPC	6.72266e-214	-1.20022	0.014	0.281
LMO2	8.94186e-189	-1.20977	0.007	0.239
GMFG	9.51094e-214	-1.24592	0.011	0.274
RETN	5.51735e-88	-1.28006	0.018	0.147
ANKRD28	2.27213e-182	-1.29772	0.022	0.262
PRSS57	1.68224e-226	-1.31492	0.006	0.275
ZEB2	9.74987e-193	-1.33504	0.006	0.24
HBD	1.49222e-227	-1.33707	0.042	0.347
CTSG	4.94951e-148	-1.38967	0.007	0.194
AC084033.3	5.64216e-289	-1.47247	0.021	0.365
MALAT1	0	-1.506	0.927	0.998
SPN	0	-1.68149	0.004	0.353
LTF	2.68859e-100	-1.76641	0.014	0.154
HBB	0	-1.78566	0.975	0.93
DEFA4	7.42406e-210	-1.79721	0.022	0.289
AZU1	3.09528e-291	-2.00917	0.019	0.36
ELANE	1.27729e-275	-2.01488	0.017	0.343
PRTN3	2.79832e-238	-2.04553	0.017	0.308
MPO	3.40709e-292	-2.12074	0.012	0.348
LRRC75A	0	-2.24762	0.037	0.635
LYZ	0	-2.3669	0.018	0.392
SRGN	0	-2.50316	0.073	0.681
HBA1	0	-2.64161	0.548	0.898
S100A8	0	-2.65567	0.294	0.73
HBA2	0	-2.7236	0.71	0.906
DEFA3	0	-3.12483	0.109	0.845

## Sheet: Supp. tab 6 DEGs Plt vs. HPC
Supplementary Table 6. DEGs of cluster 8 (megakaryocytes) vs. hematopoietic cell cluster
Gene	p_val	avg_logFC	pct.1	pct.2	p_val_adj
PPBP	0	5.42376	0.957	0.022	0	pct.1: percentage of cells from cluster 8 expressing the respective genes
NRGN	0	4.7243	0.952	0.025	0	pct.2: percentage of cells in hematopoietic cell cluster expressing the respective genes
PF4	0	4.51793	0.918	0.007	0
TUBB1	0	4.22759	0.959	0.008	0
CCL5	0	4.00625	0.927	0.028	0
GNG11	0	3.86116	0.906	0.008	0
CAVIN2	0	3.83339	0.959	0.037	0
HIST1H2AC	0	3.7304	0.902	0.023	0
RGS18	0	3.52036	0.927	0.062	0
GP9	0	3.4976	0.833	0.002	0
ACRBP	0	3.45018	0.842	0.008	0
RGS10	0	3.34988	0.888	0.065	0
CLU	0	3.29249	0.794	0.054	0
TLN1	0	3.28734	0.876	0.132	0
PRKAR2B	0	3.23632	0.904	0.065	0
TUBA4A	0	3.20485	0.842	0.035	0
TPM4	0	3.18557	0.867	0.049	0
TSC22D1	0	3.1693	0.796	0.106	0
RUFY1	0	3.16136	0.858	0.039	0
TMSB4X	7.22198e-226	3.11363	0.952	0.525	1.68655e-221
LIMS1	0	3.07746	0.895	0.1	0
CMTM5	0	3.0712	0.801	0.003	0
PTCRA	0	3.04126	0.664	0.003	0
TMEM40	0	3.00862	0.732	0.002	0
RAP1B	0	3.00067	0.913	0.165	0
SH3BGRL3	1.96455e-266	2.99524	0.906	0.302	4.58781e-262
KIF2A	0	2.97014	0.81	0.063	0
TREML1	0	2.9212	0.703	0.003	0
MYL9	0	2.87206	0.632	0.003	0
CTSA	0	2.84863	0.838	0.043	0
TGFB1	0	2.81638	0.817	0.075	0
VCL	0	2.78309	0.732	0.036	0
MMD	0	2.77334	0.654	0.01	0
GRAP2	0	2.76701	0.748	0.007	0
NCOA4	0	2.72993	0.776	0.123	0
SPARC	0	2.70181	0.732	0.014	0
MARCH2	0	2.68402	0.739	0.023	0
MYL12A	0	2.67944	0.92	0.198	0
OAZ1	1.54319e-245	2.66429	0.954	0.492	3.60381e-241
MAP3K7CL	0	2.65826	0.581	0.005	0
F13A1	0	2.65507	0.666	0.006	0
C2orf88	0	2.58411	0.666	0.018	0
CLEC1B	0	2.58074	0.62	0.002	0
CTTN	0	2.54867	0.691	0.002	0
HLA-E	0	2.52981	0.867	0.18	0
HIST1H3H	0	2.51525	0.551	0.005	0
PLEKHO1	0	2.50584	0.627	0.018	0
ITM2B	1.02718e-306	2.50189	0.89	0.213	2.39876e-302
NT5C3A	0	2.49668	0.675	0.067	0
FERMT3	0	2.49356	0.778	0.072	0
TSPAN33	0	2.4663	0.65	0.009	0
OST4	2.47288e-285	2.46234	0.908	0.258	5.77493e-281
YWHAH	0	2.44478	0.796	0.102	0
TAGLN2	1.43192e-274	2.43883	0.904	0.287	3.34396e-270
CDKN2D	0	2.42983	0.744	0.051	0
RAB27B	0	2.41281	0.59	0.007	0
FTH1	2.5323e-234	2.4019	0.986	0.722	5.91368e-230
ILK	0	2.39698	0.618	0.032	0
TIMP1	0	2.3958	0.787	0.118	0
NEXN	0	2.39457	0.524	0.003	0
RAB32	0	2.39437	0.721	0.073	0
MTURN	0	2.39334	0.78	0.065	0
MAX	0	2.38976	0.705	0.038	0
DAB2	0	2.38437	0.533	0.008	0
PGRMC1	0	2.37784	0.693	0.036	0
ARPC1B	1.06681e-246	2.3758	0.805	0.198	2.49131e-242
PDLIM1	0	2.34557	0.78	0.109	0
NAP1L1	1.68693e-265	2.34403	0.92	0.315	3.93949e-261
HIST1H2BJ	0	2.33488	0.513	0.005	0
GSTO1	4.59679e-243	2.32493	0.732	0.152	1.07349e-238
ODC1	8.13156e-302	2.31313	0.78	0.136	1.89896e-297
NCK2	0	2.29905	0.597	0.025	0
CD9	0	2.27863	0.549	0.015	0
CCND3	0	2.24871	0.67	0.044	0
TPM1	1.31024e-244	2.24089	0.693	0.125	3.0598e-240
PLEK	1.01821e-260	2.24076	0.57	0.065	2.37782e-256
MTRNR2L8	1.30334e-138	2.23513	0.362	0.046	3.0437e-134
MPP1	1.15256e-289	2.23466	0.792	0.15	2.69157e-285
BIN2	0	2.21783	0.657	0.041	0
CALM3	5.85406e-298	2.21665	0.785	0.138	1.3671e-293
ARHGAP18	0	2.2089	0.6	0.024	0
SMOX	0	2.20046	0.508	0.004	0
MTPN	0	2.18493	0.744	0.105	0
RIPOR2	1.41734e-257	2.1766	0.602	0.072	3.30992e-253
LGALSL	0	2.16657	0.522	0.004	0
GPX4	1.24313e-241	2.13989	0.847	0.247	2.90308e-237
MPIG6B	0	2.12891	0.581	0.01	0
TMEM140	0	2.10385	0.442	0.004	0
DAPP1	0	2.10113	0.561	0.02	0
CD226	0	2.1002	0.517	0.002	0
ESAM	0	2.09625	0.519	0.002	0
MYL6	2.73746e-148	2.09067	0.86	0.466	6.3928e-144
CA2	0	2.05425	0.442	0.008	0
LAT	0	2.05084	0.497	0.01	0
GNAS	4.73552e-220	2.05012	0.92	0.401	1.10589e-215
PKM	2.50426e-247	2.04037	0.689	0.118	5.8482e-243
PTPN18	0	2.03745	0.572	0.037	0
CNST	1.01595e-275	2.01983	0.426	0.024	2.37255e-271
SNN	0	2.01613	0.519	0.005	0
EIF2AK1	8.53905e-235	2.00774	0.581	0.078	1.99413e-230
SNAP23	0	1.99705	0.627	0.05	0
MMRN1	0	1.99231	0.412	0.005	0
ITGA2B	2.87601e-263	1.98963	0.643	0.085	6.71634e-259
GMPR	0	1.98769	0.629	0.042	0
MYH9	1.25866e-288	1.98344	0.645	0.075	2.93935e-284
ARHGAP6	0	1.9801	0.474	0.004	0
SOD2	0	1.97861	0.641	0.061	0
ACTB	7.40269e-151	1.97499	0.959	0.837	1.72875e-146
H3F3A	3.30694e-223	1.96973	0.975	0.653	7.72271e-219
BEX3	2.76995e-247	1.96846	0.719	0.133	6.46866e-243
PARVB	2.41315e-204	1.952	0.519	0.071	5.63543e-200
MYLK	0	1.94525	0.467	0.003	0
TLK1	6.99185e-286	1.94173	0.622	0.07	1.63281e-281
LAMTOR1	3.46575e-238	1.93301	0.769	0.171	8.09357e-234
LMNA	2.73307e-275	1.93218	0.581	0.061	6.38254e-271
DOK2	0	1.93147	0.492	0.004	0
CARD19	0	1.91698	0.515	0.023	0
RAB11A	9.78649e-220	1.91206	0.652	0.115	2.28544e-215
DMTN	0	1.90371	0.547	0.018	0
FRMD3	1.56178e-271	1.9025	0.314	0.007	3.64724e-267
FLNA	3.67461e-206	1.8969	0.604	0.101	8.58131e-202
ARF1	3.14118e-238	1.89336	0.721	0.143	7.3356e-234
CD99	5.4037e-234	1.88958	0.705	0.132	1.26193e-229
C19orf33	0	1.88747	0.414	0.003	0
AC147651.1	0	1.88702	0.467	0.001	0
CD68	0	1.88324	0.476	0.009	0
GAS2L1	0	1.87705	0.471	0.01	0
AP003068.2	0	1.87241	0.462	0.004	0
WDR1	1.84059e-268	1.87068	0.625	0.077	4.29834e-264
FCER1G	4.77342e-203	1.86975	0.531	0.072	1.11474e-198
PDGFA	0	1.86594	0.419	0.001	0
TPST2	0	1.86329	0.551	0.042	0
CLDN5	0	1.85806	0.396	0.001	0
SAT1	3.90347e-218	1.83359	0.737	0.162	9.11578e-214
RASGRP2	1.8689e-175	1.82944	0.499	0.075	4.36444e-171
RNF11	0	1.82689	0.483	0.024	0
TUBA1C	6.35765e-185	1.82622	0.542	0.09	1.4847e-180
PTPN12	3.02904e-305	1.82059	0.467	0.025	7.07373e-301
ANO6	0	1.80297	0.458	0.014	0
CLCN3	0	1.79587	0.423	0.017	0
PPDPF	1.63068e-157	1.79224	0.735	0.243	3.80813e-153
PDE5A	0	1.79199	0.446	0	0
PIP4K2A	1.09922e-228	1.77787	0.652	0.107	2.56701e-224
STOM	4.06869e-244	1.76011	0.65	0.093	9.50161e-240
ITGB5	0	1.75605	0.423	0.001	0
CTDSPL	5.03765e-280	1.75534	0.503	0.038	1.17644e-275
CALM1	8.08617e-200	1.75166	0.755	0.197	1.88836e-195
AQP10	0	1.74284	0.378	0.001	0
FAXDC2	0	1.74012	0.437	0.006	0
ITGB1	6.16612e-209	1.7398	0.588	0.092	1.43997e-204
ACTN1	4.26608e-207	1.7288	0.595	0.094	9.96258e-203
H2AFJ	2.21744e-188	1.72523	0.458	0.055	5.17839e-184
SH3BGRL2	0	1.72468	0.444	0.006	0
ENDOD1	0	1.71988	0.421	0.01	0
SCN1B	0	1.7137	0.389	0.002	0
SPNS1	4.57712e-264	1.71272	0.469	0.034	1.06889e-259
ARPC5	1.14936e-189	1.70922	0.703	0.164	2.68409e-185
SMIM5	5.67723e-274	1.70699	0.327	0.008	1.3258e-269
ENKUR	0	1.70536	0.373	0.001	0
NORAD	3.06845e-178	1.70522	0.561	0.098	7.16575e-174
CD151	1.34799e-228	1.69658	0.458	0.041	3.14796e-224
RIOK3	4.03537e-179	1.69504	0.517	0.077	9.4238e-175
PTGS1	0	1.69016	0.451	0.016	0
AC090409.1	0	1.68989	0.407	0.002	0
AKIRIN2	1.40723e-232	1.68305	0.403	0.028	3.28631e-228
WBP2	5.45479e-298	1.68026	0.483	0.03	1.27386e-293
YWHAZ	5.7829e-199	1.65233	0.682	0.139	1.35048e-194
RBBP6	1.13816e-173	1.64968	0.419	0.049	2.65795e-169
HIST2H2BE	1.37893e-284	1.64844	0.355	0.011	3.22021e-280
ITGB3	0	1.64441	0.4	0.001	0
SLA2	0	1.63686	0.398	0.006	0
HIST1H2AE	3.10581e-261	1.62677	0.302	0.007	7.25299e-257
HIST1H1C	2.64381e-149	1.62321	0.439	0.066	6.17408e-145
HLA-B	2.81703e-127	1.61849	0.789	0.367	6.57861e-123
TPM3	4.7236e-158	1.61368	0.751	0.249	1.1031e-153
C12orf75	1.24556e-259	1.6115	0.4	0.022	2.90875e-255
ETFA	6.49686e-185	1.60333	0.542	0.085	1.51721e-180
SMIM3	4.4425e-279	1.60314	0.382	0.015	1.03746e-274
MFSD1	3.84909e-198	1.59375	0.483	0.058	8.98877e-194
EMC3	1.48135e-197	1.59179	0.503	0.065	3.45939e-193
TMBIM1	6.74439e-222	1.58969	0.359	0.021	1.57502e-217
CMIP	3.47751e-240	1.58943	0.439	0.033	8.12103e-236
B2M	4.64556e-184	1.58679	0.984	0.837	1.08488e-179
STON2	5.06675e-225	1.58464	0.394	0.027	1.18324e-220
MGAT4B	9.43009e-178	1.57655	0.49	0.07	2.20221e-173
PRDX6	1.52508e-136	1.56926	0.67	0.211	3.56152e-132
HLA-C	2.79693e-143	1.56374	0.796	0.343	6.53168e-139
TMEM158	0	1.56294	0.343	0	0
SNCA	1.37535e-153	1.56006	0.632	0.151	3.21185e-149
CAPZA2	1.40443e-173	1.55829	0.554	0.096	3.27977e-169
NDUFAF3	1.3103e-142	1.55283	0.46	0.079	3.05994e-138
GUCY1B1	9.98284e-299	1.55257	0.359	0.01	2.33129e-294
RAC1	5.00408e-138	1.54898	0.638	0.181	1.1686e-133
TMEM91	1.92658e-277	1.54509	0.421	0.022	4.49914e-273
SEC14L1	7.08906e-155	1.54136	0.343	0.034	1.65551e-150
FAM110A	4.76679e-244	1.53988	0.311	0.01	1.11319e-239
TSC22D3	3.62069e-183	1.53962	0.563	0.089	8.45541e-179
ZYX	2.11622e-229	1.53878	0.426	0.032	4.942e-225
NDUFA6	1.41003e-143	1.53795	0.444	0.071	3.29285e-139
LYL1	2.83774e-89	1.52465	0.483	0.142	6.62698e-85
RSU1	6.2439e-226	1.52146	0.398	0.028	1.45814e-221
WIPF1	6.7007e-202	1.51553	0.467	0.051	1.56481e-197
GP1BA	0	1.51278	0.35	0.002	0
CD36	1.82716e-155	1.51193	0.336	0.033	4.26696e-151
CAPZB	8.2109e-174	1.50866	0.59	0.112	1.91749e-169
GSN	4.59752e-180	1.50719	0.43	0.049	1.07366e-175
DNAJB6	2.4872e-125	1.50666	0.517	0.117	5.80837e-121
TNFSF4	0	1.50537	0.314	0.002	0
COTL1	4.2825e-136	1.50517	0.563	0.13	1.00009e-131
SVIP	1.09706e-130	1.4996	0.501	0.103	2.56197e-126
CALD1	0	1.49184	0.307	0.001	0
MTRNR2L12	4.07035e-114	1.48665	0.414	0.077	9.50549e-110
CDKN1A	0	1.47534	0.304	0.001	0
RDH11	1.58785e-182	1.47527	0.419	0.045	3.7081e-178
CAPN1	4.14609e-171	1.46959	0.471	0.066	9.68237e-167
TBXA2R	0	1.46683	0.352	0.001	0
THBS1	0	1.4632	0.314	0.002	0
CST3	6.6373e-123	1.45881	0.622	0.181	1.55001e-118
PTP4A2	2.50501e-133	1.45786	0.609	0.158	5.84996e-129
FRMD4B	8.42824e-92	1.45602	0.254	0.033	1.96825e-87
TRIM58	1.9287e-168	1.45438	0.38	0.039	4.5041e-164
IL6ST	5.53078e-209	1.44995	0.284	0.011	1.2916e-204
PRKAR1B	8.85901e-242	1.44151	0.364	0.018	2.06885e-237
SSX2IP	2.14386e-220	1.44145	0.339	0.018	5.00656e-216
RAB8A	8.86903e-180	1.43836	0.492	0.068	2.07118e-175
STXBP2	2.48501e-171	1.42874	0.517	0.08	5.80324e-167
VDAC3	1.50656e-146	1.42637	0.563	0.12	3.51828e-142
GFI1B	8.62693e-224	1.42411	0.323	0.015	2.01465e-219
UBL4A	7.42708e-213	1.42204	0.368	0.025	1.73444e-208
SENCR	8.57368e-297	1.41928	0.275	0.001	2.00221e-292
TAL1	4.51787e-204	1.41699	0.382	0.03	1.05506e-199
MGLL	1.17366e-161	1.41346	0.378	0.041	2.74085e-157
ARHGAP21	1.16197e-194	1.40842	0.334	0.022	2.71356e-190
INAFM2	7.02012e-226	1.40171	0.311	0.013	1.63941e-221
TAX1BP3	5.18207e-234	1.40107	0.33	0.014	1.21017e-229
ELF1	1.33711e-64	1.40045	0.38	0.108	3.12256e-60
AP1S2	8.29223e-135	1.3996	0.405	0.06	1.93649e-130
TUBB4B	7.41138e-157	1.3993	0.524	0.093	1.73078e-152
TRAPPC1	1.89572e-108	1.3977	0.503	0.126	4.42708e-104
ICAM2	8.77895e-123	1.39653	0.384	0.06	2.05015e-118
AL731557.1	0	1.39004	0.332	0.001	0
VIM-AS1	2.8644e-234	1.38823	0.286	0.008	6.68924e-230
FHL1	6.96255e-164	1.38581	0.373	0.039	1.62596e-159
MIR4435-2HG	8.5753e-124	1.38543	0.485	0.098	2.00259e-119
ABCC3	0	1.38385	0.327	0.001	0
PNMA1	4.39877e-224	1.38102	0.288	0.009	1.02725e-219
PLA2G12A	2.18601e-219	1.37023	0.346	0.019	5.10499e-215
ANKRD9	7.42529e-244	1.3691	0.362	0.017	1.73403e-239
CXCL5	0	1.36672	0.316	0.001	0
RAP2B	1.54873e-113	1.3657	0.387	0.066	3.61676e-109
PPP1R14A	3.14059e-175	1.36155	0.364	0.033	7.33423e-171
CMPK1	8.61006e-119	1.36038	0.416	0.075	2.01071e-114
UBE2H	1.56807e-151	1.35857	0.357	0.038	3.66193e-147
DYNLL1	5.76562e-114	1.35826	0.664	0.229	1.34645e-109
HACD4	3.82707e-180	1.35322	0.405	0.042	8.93736e-176
DNM3	3.65602e-296	1.3501	0.281	0.001	8.5379e-292
IFRD1	2.72066e-117	1.34965	0.332	0.045	6.35355e-113
LDLRAP1	1.22673e-286	1.34953	0.33	0.007	2.86478e-282
RABGAP1L	3.43971e-170	1.34646	0.375	0.037	8.03274e-166
ROCK2	1.48283e-112	1.34468	0.297	0.037	3.46286e-108
MOB1B	1.00205e-193	1.34355	0.3	0.016	2.3401e-189
SQSTM1	4.36e-125	1.33929	0.444	0.081	1.01819e-120
DIAPH1	1.45449e-158	1.33763	0.384	0.043	3.39666e-154
RBM38	1.49449e-121	1.3355	0.364	0.054	3.49009e-117
LTBP1	1.55899e-288	1.32835	0.279	0.002	3.64071e-284
NT5M	2.15548e-159	1.32487	0.341	0.032	5.03369e-155
RBX1	7.63018e-91	1.32484	0.535	0.161	1.78188e-86
AC000093.1	0	1.32126	0.291	0	0
ECE1	1.21471e-207	1.31455	0.286	0.011	2.83672e-203
FKBP1A	5.96689e-111	1.31424	0.65	0.218	1.39345e-106
RHOC	1.91809e-199	1.31384	0.304	0.016	4.47931e-195
IQGAP2	6.77056e-83	1.31337	0.412	0.102	1.58113e-78
HLA-A	1.18215e-106	1.31161	0.803	0.442	2.76068e-102
LYPLAL1	6.62266e-156	1.31109	0.307	0.025	1.54659e-151
IGF2BP3	8.87021e-302	1.30875	0.281	0.001	2.07146e-297
R3HDM4	1.72398e-174	1.30825	0.414	0.045	4.02601e-170
XPNPEP1	2.88849e-178	1.3054	0.32	0.023	6.7455e-174
HIST1H2AG	1.08048e-180	1.29815	0.249	0.01	2.52324e-176
CAPN2	7.9427e-206	1.29622	0.318	0.017	1.85486e-201
CYB5R3	5.59566e-133	1.29163	0.343	0.042	1.30675e-128
HEMGN	8.10196e-127	1.28956	0.252	0.021	1.89205e-122
TSPOAP1-AS1	9.63934e-252	1.28907	0.32	0.01	2.25108e-247
PTPRJ	1.27823e-235	1.28755	0.332	0.014	2.98504e-231
PRKCB	5.56776e-138	1.27798	0.485	0.087	1.30024e-133
IFITM3	5.90993e-128	1.2674	0.302	0.032	1.38015e-123
SNX3	1.1969e-85	1.26633	0.551	0.188	2.79513e-81
PDZK1IP1	1.26244e-159	1.26628	0.263	0.016	2.94818e-155
ALOX12	1.22729e-296	1.25835	0.272	0.001	2.86609e-292
ARL6IP5	2.72416e-108	1.25761	0.529	0.135	6.36172e-104
SERF2	2.59822e-100	1.25653	0.865	0.566	6.06763e-96
RAB4A	1.56651e-127	1.25594	0.359	0.049	3.65828e-123
FYB1	5.64196e-144	1.25128	0.519	0.093	1.31757e-139
ASAP1	1.00824e-116	1.24993	0.359	0.053	2.35454e-112
GNAZ	2.57661e-307	1.24962	0.279	0	6.01715e-303
FNTB	6.24379e-153	1.24925	0.199	0.007	1.45811e-148
CAP1	6.25754e-134	1.242	0.588	0.136	1.46132e-129
MINDY1	2.9026e-234	1.24173	0.302	0.01	6.77845e-230
ASAP2	6.01172e-264	1.24082	0.272	0.003	1.40392e-259
NPTN	2.10652e-166	1.23955	0.339	0.029	4.91936e-162
HTATIP2	3.39313e-154	1.23826	0.252	0.015	7.92398e-150
MFAP3L	4.25813e-304	1.23813	0.286	0.001	9.94402e-300
IFI27L2	3.13722e-118	1.23552	0.316	0.04	7.32634e-114
SPINT2	3.57089e-110	1.23336	0.515	0.127	8.33911e-106
CORO1C	2.32206e-216	1.23238	0.35	0.02	5.42271e-212
PDCD10	5.76605e-82	1.23151	0.387	0.092	1.34655e-77
ARHGEF12	1.43844e-181	1.22873	0.309	0.019	3.35919e-177
INF2	1.26376e-185	1.2279	0.309	0.019	2.95127e-181
LGALS12	2.36696e-252	1.22782	0.247	0.002	5.52756e-248
TMOD3	8.48459e-110	1.22541	0.4	0.073	1.98141e-105
YPEL5	3.06778e-138	1.22357	0.391	0.053	7.16419e-134
AP001189.1	1.44778e-286	1.21998	0.261	0	3.381e-282
HK1	1.81113e-142	1.21772	0.357	0.041	4.22954e-138
GNB5	3.56972e-243	1.21691	0.297	0.008	8.33638e-239
PTTG1IP	2.14429e-138	1.21643	0.359	0.044	5.00756e-134
HGD	1.85941e-278	1.21545	0.256	0.001	4.34228e-274
TRAPPC3L	2.77619e-248	1.20495	0.222	0	6.48324e-244
G3BP2	1.13238e-83	1.19752	0.352	0.073	2.64446e-79
PPM1A	1.25004e-139	1.19745	0.339	0.038	2.91922e-135
PCSK6	1.41943e-296	1.19103	0.275	0.001	3.3148e-292
MAP1A	1.15925e-206	1.18655	0.291	0.012	2.7072e-202
PARK7	1.9356e-92	1.18614	0.597	0.201	4.5202e-88
TMEM50A	1.71467e-105	1.18548	0.453	0.097	4.00428e-101
TMEM219	7.19787e-97	1.18534	0.405	0.084	1.68092e-92
DERA	2.11894e-127	1.18363	0.3	0.032	4.94836e-123
STK24	9.10616e-134	1.1833	0.311	0.033	2.12656e-129
TNNC2	2.21686e-276	1.18254	0.249	0	5.17702e-272
BLOC1S6	3.11644e-107	1.18218	0.371	0.063	7.27782e-103
PSTPIP2	8.89438e-107	1.17749	0.371	0.063	2.07711e-102
RHOA	1.22724e-86	1.17711	0.627	0.238	2.86596e-82
PTGIR	1.60516e-217	1.17479	0.224	0.003	3.74853e-213
C9orf16	4.88658e-73	1.1739	0.506	0.17	1.14116e-68
ISCU	4.53673e-105	1.17355	0.38	0.068	1.05946e-100
ARHGDIB	7.0644e-81	1.17287	0.636	0.271	1.64975e-76
SPX	3.28574e-261	1.17007	0.233	0	7.67318e-257
GABARAPL2	1.2824e-103	1.16662	0.513	0.127	2.99478e-99
TACC3	1.15586e-106	1.16654	0.302	0.041	2.69928e-102
TALDO1	1.27871e-90	1.16626	0.725	0.352	2.98618e-86
ATP6V0E1	1.37615e-90	1.16585	0.483	0.128	3.21371e-86
AGPAT1	8.1694e-199	1.16323	0.295	0.014	1.9078e-194
ERV3-1	3.21255e-68	1.16305	0.195	0.026	7.50228e-64
ARPC4	1.01559e-95	1.16119	0.499	0.132	2.37171e-91
LY6G6F	1.31288e-294	1.15924	0.265	0	3.06597e-290
PROS1	2.36699e-252	1.15758	0.238	0.001	5.52764e-248
ELOVL7	1.24589e-280	1.15629	0.275	0.002	2.90954e-276
CCDC92	1.60042e-195	1.15305	0.261	0.009	3.73746e-191
MCUR1	1.42497e-106	1.15253	0.32	0.046	3.32774e-102
RHOBTB1	6.42342e-223	1.15079	0.254	0.005	1.50006e-218
UBAC2	1.74004e-97	1.14618	0.352	0.062	4.06351e-93
MAGED2	1.12856e-104	1.14544	0.336	0.053	2.63553e-100
ZCCHC17	1.21021e-132	1.14472	0.336	0.039	2.82621e-128
AP2S1	7.25863e-75	1.14448	0.446	0.131	1.69511e-70
FKBP8	7.0149e-83	1.1383	0.524	0.161	1.63819e-78
SELP	2.49716e-292	1.13616	0.261	0	5.83162e-288
PARD3	9.18495e-250	1.13563	0.233	0.001	2.14496e-245
MOB1A	7.18805e-101	1.13475	0.403	0.08	1.67862e-96
HPSE	1.04811e-226	1.12891	0.22	0.001	2.44765e-222
USF2	1.51741e-87	1.1273	0.334	0.062	3.5436e-83
MAP1LC3B	1.3329e-111	1.12564	0.423	0.079	3.11271e-107
CAMTA1	8.64207e-108	1.12255	0.346	0.054	2.01818e-103
MBNL1	2.16888e-80	1.12254	0.506	0.152	5.06499e-76
PYCR2	1.13873e-113	1.121	0.325	0.044	2.65927e-109
PTK2	4.95607e-211	1.11838	0.259	0.007	1.15739e-206
ISCA1	1.10406e-97	1.11689	0.348	0.061	2.5783e-93
APP	2.49155e-112	1.11449	0.368	0.058	5.81851e-108
ASAH1	1.96489e-88	1.11257	0.426	0.1	4.5886e-84
RIT1	5.9997e-162	1.10888	0.277	0.017	1.40111e-157
PCGF5	5.83581e-126	1.10734	0.277	0.027	1.36284e-121
PADI4	3.47962e-123	1.10537	0.261	0.023	8.12596e-119
CENPT	2.88671e-128	1.10317	0.268	0.024	6.74133e-124
CERS2	4.47625e-102	1.09855	0.332	0.052	1.04534e-97
HIST1H2BG	1.17455e-145	1.09468	0.213	0.01	2.74293e-141
RGS6	2.60113e-242	1.09424	0.224	0.001	6.07442e-238
ADD3	3.33707e-105	1.09293	0.318	0.046	7.79305e-101
MEIS1	1.22043e-124	1.09153	0.229	0.016	2.85007e-120
FTL	1.63555e-121	1.09047	0.952	0.756	3.81951e-117
IGFBP2	1.65242e-70	1.08921	0.174	0.02	3.85891e-66
CCPG1	3.70626e-116	1.08801	0.352	0.051	8.65522e-112
C12orf76	1.4355e-100	1.08719	0.252	0.029	3.35232e-96
NDUFS5	6.73113e-72	1.08713	0.611	0.261	1.57192e-67
RYBP	4.76283e-92	1.08602	0.263	0.035	1.11226e-87
TGFB1I1	6.81784e-242	1.08588	0.238	0.002	1.59217e-237
UBE2F	6.2445e-100	1.08515	0.293	0.041	1.45828e-95
ADIPOR1	1.49816e-93	1.08486	0.316	0.051	3.49864e-89
RAB10	3.79352e-90	1.08327	0.332	0.06	8.85901e-86
BCL2L1	3.51917e-124	1.0774	0.318	0.037	8.21832e-120
HEXIM2	5.6148e-180	1.07611	0.195	0.003	1.31122e-175
EIF1B	4.4787e-65	1.07594	0.378	0.104	1.04591e-60
TBPL1	6.619e-90	1.07401	0.238	0.03	1.54573e-85
KIFC3	5.24698e-207	1.07306	0.238	0.005	1.22533e-202
GP6	8.42824e-232	1.07263	0.22	0.001	1.96825e-227
SAV1	1.63658e-135	1.07152	0.27	0.022	3.8219e-131
RAB37	4.60567e-105	1.07081	0.302	0.041	1.07556e-100
MLH3	3.85351e-115	1.07002	0.284	0.032	8.9991e-111
GUCY1A1	7.32943e-131	1.06988	0.22	0.013	1.71164e-126
ZNF438	1.25489e-148	1.06875	0.201	0.007	2.93055e-144
SWI5	2.07151e-122	1.06813	0.256	0.023	4.83761e-118
NUTF2	4.59651e-77	1.06569	0.325	0.068	1.07342e-72
TFPI	3.15773e-111	1.0631	0.33	0.046	7.37424e-107
GCLM	2.87546e-116	1.06289	0.268	0.027	6.71505e-112
MISP3	3.28866e-197	1.05932	0.208	0.003	7.68001e-193
PBX1	8.14434e-141	1.05863	0.256	0.018	1.90195e-136
FYN	1.14223e-127	1.0577	0.252	0.02	2.66745e-123
SEPT11	7.62168e-48	1.05673	0.284	0.077	1.77989e-43
SEPT7	2.73621e-63	1.05336	0.549	0.215	6.38988e-59
CMTM6	5.07748e-82	1.05258	0.43	0.108	1.18574e-77
HSPB1	4.97323e-52	1.05242	0.432	0.16	1.1614e-47
RPA1	6.89745e-91	1.04852	0.27	0.038	1.61076e-86
ATF4	4.36033e-78	1.04806	0.414	0.105	1.01827e-73
KCTD20	1.3016e-112	1.04596	0.291	0.035	3.03963e-108
DSE	6.18359e-148	1.04097	0.245	0.014	1.44405e-143
KIAA0513	4.21157e-214	1.03594	0.217	0.002	9.83528e-210
RHOF	4.46587e-124	1.03368	0.286	0.029	1.04291e-119
DGKD	3.3319e-118	1.03183	0.254	0.023	7.781e-114
SYTL4	2.88039e-161	1.03122	0.233	0.01	6.72658e-157
EIF4G2	3.40447e-70	1.03052	0.487	0.159	7.95045e-66
PACSIN2	1.41503e-126	1.03021	0.286	0.028	3.30451e-122
CLIC1	6.28944e-42	1.02903	0.597	0.365	1.46877e-37
LEPROT	2.2877e-74	1.02902	0.483	0.146	5.34245e-70
NFE2	7.63333e-45	1.02776	0.33	0.106	1.78261e-40
BRK1	2.03751e-66	1.0269	0.465	0.151	4.75819e-62
BNIP2	1.70626e-68	1.02555	0.314	0.068	3.98463e-64
CCNG1	9.13925e-59	1.0248	0.35	0.097	2.13429e-54
TERF2IP	5.22409e-75	1.0223	0.371	0.087	1.21998e-70
AKIRIN1	2.87986e-100	1.02063	0.291	0.04	6.72533e-96
DAP	3.37191e-107	1.01328	0.281	0.034	7.87441e-103
CFL1	1.16843e-47	1.01095	0.645	0.387	2.72864e-43
CCS	7.37192e-74	1.00969	0.309	0.062	1.72157e-69
MSANTD3	3.67973e-123	1.00899	0.259	0.023	8.59326e-119
CYB5R1	1.20431e-135	1.00869	0.256	0.019	2.81243e-131
ZNF185	4.32187e-229	1.00714	0.22	0.001	1.00929e-224
MSN	3.51688e-71	1.0059	0.421	0.117	8.21296e-67
NDUFA5	1.37589e-71	1.00187	0.323	0.07	3.21312e-67
SNRPN	8.5052e-81	1.00172	0.307	0.056	1.98622e-76
RAP1A	4.51696e-63	1.00073	0.291	0.064	1.05485e-58
GRK5	1.21917e-218	0.999254	0.213	0.001	2.84714e-214
F2R	3.01355e-91	0.997575	0.224	0.025	7.03755e-87
EHD3	3.86098e-210	0.997123	0.222	0.003	9.01655e-206
VASP	1.80025e-75	0.997114	0.355	0.08	4.20412e-71
SELENOT	5.87695e-108	0.996576	0.327	0.047	1.37244e-103
STRN4	8.87418e-149	0.986628	0.245	0.014	2.07239e-144
AIG1	9.2527e-82	0.983303	0.293	0.05	2.16078e-77
UXS1	5.30314e-96	0.978374	0.263	0.033	1.23844e-91
CRYL1	1.69259e-116	0.977988	0.229	0.018	3.9527e-112
EVA1B	5.92602e-76	0.9774	0.233	0.034	1.3839e-71
FNBP1L	6.45732e-121	0.975098	0.195	0.011	1.50798e-116
TST	1.05801e-80	0.973402	0.323	0.062	2.47078e-76
JAM3	1.41006e-197	0.971566	0.211	0.003	3.29291e-193
SH3BGRL	5.33208e-43	0.965105	0.483	0.224	1.2452e-38
CDC42SE2	3.47679e-78	0.964561	0.323	0.064	8.11934e-74
RHEB	1.24022e-75	0.962274	0.334	0.071	2.89628e-71
JAK1	1.02301e-62	0.959565	0.325	0.078	2.38904e-58
MT1X	3.75856e-28	0.956988	0.167	0.045	8.77736e-24
ACTG1	4.83207e-50	0.956881	0.831	0.668	1.12843e-45
KLF3	1.59655e-54	0.956613	0.22	0.042	3.72842e-50
UQCRH	5.12624e-66	0.955374	0.737	0.431	1.19713e-61
SPHK1	1.71539e-197	0.95481	0.211	0.003	4.00594e-193
EGLN3	4.88977e-183	0.952517	0.176	0.001	1.14191e-178
STMP1	8.02395e-52	0.952129	0.416	0.146	1.87383e-47
TTC7B	1.31707e-162	0.950685	0.22	0.008	3.07575e-158
TNIK	2.10164e-103	0.950547	0.22	0.02	4.90796e-99
PIP4P2	2.50133e-103	0.950396	0.265	0.031	5.84136e-99
PYGL	4.83448e-83	0.950114	0.343	0.067	1.129e-78
BEND2	1.33143e-211	0.949092	0.195	0	3.10929e-207
FKBP1B	7.08645e-175	0.948582	0.199	0.004	1.6549e-170
DBNL	2.23897e-64	0.943888	0.318	0.074	5.22867e-60
SLC35D2	9.42796e-90	0.939683	0.227	0.026	2.20171e-85
CDK2AP1	3.24595e-84	0.936534	0.236	0.031	7.58027e-80
HCST	1.24151e-48	0.936197	0.314	0.089	2.89929e-44
RRAS	1.81174e-156	0.934771	0.185	0.004	4.23096e-152
AP000547.3	9.53154e-191	0.933681	0.19	0.002	2.2259e-186
AP2M1	1.95221e-57	0.932906	0.439	0.15	4.55898e-53
SUPT4H1	1.80442e-54	0.932404	0.318	0.085	4.21386e-50
PAIP2	9.29332e-48	0.930175	0.362	0.117	2.17027e-43
AMFR	7.27594e-83	0.928519	0.238	0.032	1.69915e-78
AP002478.1	1.21112e-157	0.928494	0.151	0.001	2.82833e-153
HMG20B	8.52661e-96	0.927736	0.275	0.037	1.99122e-91
HIST1H2BC	7.23725e-138	0.924796	0.201	0.009	1.69011e-133
PHF20L1	2.66954e-53	0.924052	0.27	0.063	6.23417e-49
SLC44A2	8.6154e-109	0.92328	0.236	0.022	2.01195e-104
CDC42	6.38926e-58	0.922686	0.549	0.225	1.49208e-53
IKBKG	4.82263e-134	0.921243	0.224	0.013	1.12623e-129
MAPRE2	2.045e-102	0.920637	0.213	0.018	4.77569e-98
UBE2E3	1.30661e-66	0.920309	0.336	0.08	3.05133e-62
SCGB1C2	4.29795e-166	0.920292	0.149	0	1.0037e-161
ARG2	6.99685e-159	0.91954	0.169	0.002	1.63397e-154
ARHGAP45	4.42855e-73	0.918214	0.24	0.037	1.0342e-68
PCMTD1	2.70841e-62	0.915593	0.263	0.053	6.32495e-58
LINC01003	6.40744e-100	0.914168	0.22	0.021	1.49633e-95
EHD1	3.7576e-89	0.913323	0.24	0.03	8.77512e-85
SNX9	2.34581e-109	0.912952	0.185	0.011	5.47817e-105
INSIG1	4.17408e-111	0.912543	0.178	0.01	9.74772e-107
MYZAP	3.09985e-140	0.912226	0.128	0	7.23908e-136
UBC	7.0313e-37	0.911181	0.561	0.315	1.64202e-32
CDC14B	7.42218e-179	0.910075	0.215	0.005	1.7333e-174
ARF3	8.48539e-83	0.909824	0.249	0.035	1.98159e-78
C1orf198	5.18954e-162	0.905201	0.185	0.004	1.21191e-157
RASA3	2.6807e-142	0.898767	0.215	0.01	6.26023e-138
RAB6B	1.29749e-199	0.89558	0.211	0.003	3.03003e-195
PEAR1	1.61827e-132	0.89526	0.169	0.005	3.77914e-128
BICD2	5.89795e-68	0.892794	0.199	0.027	1.37735e-63
TBC1D20	7.10558e-99	0.890714	0.19	0.015	1.65937e-94
KLHL5	1.15953e-73	0.890281	0.22	0.031	2.70784e-69
PCP2	2.52105e-142	0.890017	0.14	0.001	5.8874e-138
LINC00853	6.14555e-161	0.889663	0.169	0.002	1.43517e-156
KIFAP3	3.04784e-51	0.88916	0.222	0.045	7.11761e-47
TMCC2	1.75107e-156	0.887871	0.178	0.004	4.08927e-152
AC074327.1	3.70733e-178	0.887594	0.167	0.001	8.65773e-174
CDK5RAP2	1.28076e-54	0.887138	0.204	0.036	2.99095e-50
TSPAN9	3.28086e-212	0.883405	0.19	0	7.66179e-208
PDK1	1.5966e-75	0.882768	0.181	0.019	3.72854e-71
ARF4	4.0799e-58	0.879157	0.243	0.048	9.52778e-54
MBP	4.94472e-64	0.879153	0.284	0.059	1.15474e-59
UBE2J1	2.32086e-58	0.877553	0.279	0.062	5.41991e-54
COMMD7	1.42598e-51	0.876083	0.334	0.096	3.33009e-47
FCGR2A	7.02876e-120	0.875928	0.224	0.016	1.64143e-115
TSPAN18	5.30276e-155	0.875538	0.151	0.001	1.23835e-150
EPB41	1.43167e-43	0.873288	0.288	0.084	3.34337e-39
PF4V1	5.41195e-184	0.870563	0.165	0	1.26385e-179
BTK	2.65818e-47	0.870459	0.261	0.066	6.20766e-43
DAAM1	1.37733e-46	0.863872	0.261	0.066	3.21649e-42
MTSS1	3.99025e-80	0.863274	0.211	0.025	9.31842e-76
GTF3C6	2.42652e-50	0.863177	0.343	0.102	5.66665e-46
MOB2	4.17507e-94	0.860751	0.227	0.024	9.75003e-90
SAMD14	7.16601e-186	0.860172	0.172	0	1.67348e-181
C7orf50	8.02441e-73	0.85993	0.222	0.032	1.87394e-68
SUSD3	2.13e-121	0.858905	0.201	0.012	4.97419e-117
PECAM1	6.94734e-84	0.8579	0.227	0.028	1.62241e-79
UBXN11	6.41952e-89	0.856834	0.162	0.011	1.49915e-84
PDLIM7	1.50436e-89	0.854969	0.197	0.018	3.51314e-85
GADD45A	6.35491e-69	0.854853	0.304	0.062	1.48406e-64
MT-ND2	2.28814e-38	0.852302	0.824	0.648	5.34349e-34
DUSP22	7.77007e-114	0.852037	0.215	0.016	1.81454e-109
RTN3	1.93947e-58	0.851379	0.43	0.135	4.52925e-54
MICU1	1.47025e-61	0.850393	0.245	0.046	3.43347e-57
YWHAQ	4.81426e-45	0.848875	0.375	0.13	1.12427e-40
EIF1	5.65307e-49	0.84872	0.789	0.537	1.32016e-44
PRKCD	6.04051e-102	0.845021	0.188	0.013	1.41064e-97
UIMC1	2.0423e-57	0.842644	0.229	0.043	4.76938e-53
MEPCE	9.32491e-91	0.841022	0.197	0.018	2.17765e-86
LGALS8	7.04955e-52	0.839299	0.172	0.027	1.64628e-47
SSR4	3.40151e-43	0.839115	0.533	0.254	7.94354e-39
CAPNS1	1.50547e-55	0.838863	0.394	0.122	3.51573e-51
PPP3R1	1.57573e-62	0.838057	0.256	0.049	3.6798e-58
MTHFD2L	3.86809e-66	0.837397	0.229	0.037	9.03315e-62
SKAP2	4.76578e-63	0.83636	0.33	0.078	1.11295e-58
GOLGA2	2.60328e-51	0.835358	0.211	0.041	6.07943e-47
BMP6	4.26607e-158	0.83445	0.144	0	9.96255e-154
USP12	1.59645e-61	0.833923	0.206	0.033	3.72819e-57
ORAI1	8.05818e-57	0.833168	0.236	0.046	1.88183e-52
SPOCD1	5.76789e-163	0.83203	0.151	0	1.34698e-158
TXNL4B	1.40742e-115	0.831188	0.172	0.008	3.28674e-111
SPPL3	3.01215e-88	0.829823	0.227	0.026	7.03428e-84
GLA	1.0087e-54	0.829305	0.183	0.029	2.35562e-50
SUSD1	1.23716e-96	0.828331	0.178	0.013	2.88915e-92
CTNNAL1	1.61388e-41	0.827142	0.167	0.032	3.76889e-37
VPS28	2.74417e-43	0.826478	0.357	0.121	6.40845e-39
ABHD17A	4.78335e-66	0.821533	0.265	0.05	1.11706e-61
ACP1	8.41731e-39	0.820629	0.288	0.091	1.96569e-34
TM2D2	7.51139e-73	0.81623	0.185	0.021	1.75414e-68
Z82206.1	1.49746e-160	0.816225	0.165	0.002	3.49702e-156
ANAPC5	9.22364e-45	0.814549	0.375	0.129	2.154e-40
FXYD5	2.79289e-33	0.814458	0.465	0.226	6.52223e-29
WRNIP1	1.67887e-69	0.813972	0.208	0.029	3.92067e-65
CRBN	3.90291e-42	0.813237	0.275	0.077	9.11446e-38
EMD	5.92758e-66	0.810828	0.243	0.042	1.38427e-61
LINC00989	1.17795e-160	0.809928	0.146	0	2.75086e-156
METTL22	3.48648e-107	0.809349	0.201	0.015	8.14197e-103
SRSF8	3.18382e-61	0.806086	0.24	0.044	7.43517e-57
UCP2	1.58473e-37	0.803311	0.277	0.088	3.70082e-33
CCNY	6.19438e-65	0.800489	0.252	0.046	1.44657e-60
MORF4L1	5.82386e-33	0.800374	0.449	0.214	1.36005e-28
PCNP	5.09501e-42	0.800098	0.265	0.074	1.18984e-37
PCMT1	1.20507e-48	0.798893	0.348	0.105	2.8142e-44
GTPBP2	1.69695e-96	0.798571	0.156	0.009	3.96289e-92
CLIC4	2.68509e-116	0.798051	0.174	0.008	6.27049e-112
WIPI1	8.96369e-142	0.79598	0.183	0.006	2.09329e-137
PLXDC2	5.2272e-81	0.794211	0.199	0.022	1.22071e-76
XK	1.72914e-98	0.793909	0.14	0.006	4.03806e-94
POLR2E	4.11816e-46	0.792543	0.293	0.081	9.61714e-42
ZNF778	1.27128e-94	0.78859	0.137	0.006	2.96883e-90
BANK1	3.48596e-84	0.788023	0.144	0.009	8.14077e-80
PDGFRA	2.73834e-127	0.787999	0.119	0	6.39485e-123
ABLIM3	1.03318e-188	0.786984	0.172	0	2.41277e-184
HDAC5	2.56779e-80	0.786592	0.16	0.013	5.99656e-76
BCAP31	2.20891e-38	0.786216	0.32	0.108	5.15848e-34
PTPRA	6.0538e-37	0.783697	0.254	0.074	1.41374e-32
BBC3	3.02503e-83	0.782922	0.133	0.007	7.06436e-79
GRHL1	2.09493e-142	0.781929	0.144	0.001	4.89228e-138
KLF9	1.6e-96	0.776379	0.158	0.009	3.73648e-92
TACC1	1.01285e-49	0.775302	0.249	0.057	2.36531e-45
AHCTF1	6.02292e-69	0.774106	0.181	0.021	1.40653e-64
PRDX5	4.48095e-36	0.773614	0.391	0.16	1.04644e-31
CTSW	1.62272e-29	0.770894	0.3	0.116	3.78954e-25
ABCC4	1.49002e-56	0.76716	0.199	0.033	3.47965e-52
ATP2A3	4.883e-59	0.766858	0.261	0.053	1.14033e-54
RAB1B	8.24259e-88	0.766553	0.22	0.024	1.92489e-83
STX11	5.5285e-112	0.765908	0.16	0.007	1.29107e-107
ACTR10	6.35511e-53	0.7631	0.229	0.046	1.48411e-48
MTMR12	7.96871e-98	0.762187	0.174	0.012	1.86093e-93
PHTF2	1.22987e-75	0.760644	0.165	0.015	2.87212e-71
HIST1H4H	1.22464e-72	0.759578	0.108	0.005	2.8599e-68
RABAC1	1.29537e-33	0.758773	0.293	0.102	3.02507e-29
ITFG1	3.89562e-66	0.757964	0.206	0.03	9.09744e-62
KLHL35	3.6497e-96	0.75723	0.126	0.004	8.52315e-92
TBC1D15	4.32553e-45	0.756716	0.183	0.035	1.01014e-40
YWHAE	1.25453e-28	0.75648	0.451	0.233	2.92971e-24
SLFN14	4.85778e-155	0.755476	0.149	0.001	1.13444e-150
AL034397.3	3.55799e-23	0.755315	0.256	0.1	8.30898e-19
CDIP1	2.17857e-96	0.754067	0.185	0.014	5.08761e-92
NRDC	1.24605e-47	0.753106	0.293	0.078	2.90991e-43
PFN1	7.53979e-32	0.750243	0.668	0.455	1.76077e-27
UBALD2	3.25397e-41	0.747074	0.22	0.053	7.59898e-37
NCKAP1	6.70117e-155	0.746917	0.149	0.001	1.56492e-150
ARMCX3	3.53817e-49	0.746271	0.222	0.046	8.26269e-45
MAPKAPK2	3.28948e-66	0.746202	0.199	0.028	7.68193e-62
UBXN2A	4.02273e-57	0.743493	0.183	0.027	9.39428e-53
ZFAND3	6.10077e-70	0.743214	0.169	0.018	1.42471e-65
PRKAR1A	6.75005e-58	0.742873	0.275	0.06	1.57634e-53
MAP4K5	1.07972e-58	0.742867	0.199	0.032	2.52146e-54
PVALB	2.01282e-130	0.74211	0.117	0	4.70054e-126
MYL12B	2.2817e-37	0.74161	0.501	0.236	5.32845e-33
NENF	1.36177e-33	0.739783	0.33	0.123	3.18014e-29
VAPB	1.24681e-63	0.73974	0.165	0.019	2.91168e-59
TUBA1B	4.70783e-28	0.738838	0.595	0.387	1.09942e-23
CAV2	4.53346e-100	0.738527	0.117	0.003	1.0587e-95
UBA7	5.30261e-79	0.73806	0.197	0.022	1.23832e-74
MKRN1	7.47686e-44	0.737461	0.357	0.116	1.74607e-39
STK40	1.88983e-91	0.736639	0.158	0.01	4.41333e-87
TSPAN13	8.09877e-55	0.736303	0.135	0.015	1.89131e-50
ARPC2	8.82961e-35	0.735543	0.57	0.31	2.06198e-30
YIF1B	2.17473e-49	0.734908	0.217	0.044	5.07864e-45
BNIP3	2.67976e-55	0.734893	0.165	0.023	6.25805e-51
BRD3	7.22159e-37	0.733875	0.213	0.055	1.68646e-32
DENND2C	6.80119e-115	0.733523	0.133	0.003	1.58828e-110
HIST1H2BD	1.35916e-75	0.731875	0.14	0.01	3.17405e-71
GPSM3	4.07857e-43	0.731451	0.311	0.095	9.52469e-39
EGFL7	3.17905e-41	0.730817	0.277	0.079	7.42404e-37
MCTP1	8.03395e-68	0.730248	0.192	0.025	1.87617e-63
MOB3C	2.43696e-113	0.728757	0.124	0.002	5.69104e-109
ALDOA	4.11997e-40	0.727426	0.206	0.049	9.62136e-36
SRC	6.86326e-140	0.724217	0.142	0.001	1.60278e-135
ADI1	6.87311e-45	0.724181	0.27	0.072	1.60508e-40
GSAP	3.44995e-103	0.722649	0.16	0.008	8.05666e-99
HPCAL1	2.03244e-61	0.722597	0.201	0.031	4.74636e-57
NDUFA4	3.91044e-25	0.721109	0.462	0.25	9.13206e-21
UQCR11	7.07209e-30	0.720127	0.449	0.224	1.65155e-25
YPEL3	2.29822e-29	0.718794	0.243	0.08	5.36703e-25
KAT6A	2.78211e-55	0.715969	0.211	0.037	6.49707e-51
LINC01011	3.89156e-113	0.715932	0.133	0.003	9.08797e-109
P2RX1	6.49905e-50	0.715319	0.252	0.057	1.51772e-45
ARRB1	7.25658e-67	0.712993	0.181	0.022	1.69463e-62
ERBIN	6.9772e-41	0.712544	0.217	0.052	1.62939e-36
PITPNM2	6.43574e-118	0.710787	0.144	0.004	1.50294e-113
VEPH1	2.66314e-147	0.707765	0.144	0.001	6.21922e-143
ASB8	1.79541e-47	0.706855	0.181	0.032	4.19283e-43
TRAM1	1.71226e-52	0.706763	0.249	0.054	3.99865e-48
F2RL3	1.97661e-152	0.706108	0.146	0.001	4.61599e-148
TC2N	2.08429e-147	0.701997	0.142	0.001	4.86745e-143
STK4	1.43379e-28	0.701193	0.3	0.114	3.34833e-24
PRR7	3.62267e-77	0.700742	0.156	0.013	8.46002e-73
PIK3CB	8.27511e-51	0.69515	0.208	0.039	1.93249e-46
SMDT1	1.51615e-31	0.694767	0.222	0.066	3.54066e-27
MIGA2	9.4365e-58	0.69288	0.124	0.011	2.20371e-53
TSPAN2	9.24706e-49	0.691759	0.208	0.041	2.15947e-44
SEMA4D	5.43793e-63	0.691649	0.208	0.032	1.26992e-58
MTRNR2L1	7.6386e-51	0.689653	0.142	0.018	1.78384e-46
MMP24OS	1.42713e-44	0.689242	0.236	0.056	3.33278e-40
SLC10A3	2.26391e-94	0.688261	0.14	0.006	5.2869e-90
PRTFDC1	4.68382e-103	0.687161	0.133	0.004	1.09381e-98
LEFTY1	1.04559e-137	0.686789	0.126	0	2.44176e-133
CLEC2L	3.83564e-143	0.68618	0.128	0	8.95737e-139
WASF2	3.08851e-28	0.685747	0.297	0.113	7.2126e-24
FAM89B	4.35843e-40	0.685377	0.183	0.039	1.01782e-35
ABTB1	5.08222e-45	0.683445	0.204	0.042	1.18685e-40
SIAH2	2.02837e-36	0.68224	0.222	0.059	4.73686e-32
DBN1	1.5325e-69	0.680348	0.169	0.018	3.57885e-65
NAP1L4	4.68865e-26	0.67961	0.291	0.115	1.09494e-21
MTFR1L	2.12838e-60	0.679467	0.181	0.025	4.97041e-56
TDRP	1.64331e-155	0.678578	0.142	0	3.83762e-151
INKA1	6.40323e-50	0.677699	0.151	0.021	1.49535e-45
P2RY1	3.01723e-58	0.675678	0.13	0.013	7.04614e-54
CD47	8.41409e-25	0.67271	0.346	0.156	1.96494e-20
AL954642.1	2.53914e-127	0.667999	0.119	0	5.92965e-123
FSTL1	1.04384e-91	0.667985	0.112	0.003	2.43767e-87
MAPK6	1.03701e-61	0.66778	0.142	0.014	2.42173e-57
GLUL	3.30514e-24	0.667505	0.357	0.165	7.7185e-20
DYNLRB1	2.9666e-28	0.66631	0.291	0.111	6.9279e-24
PSAP	7.77465e-30	0.662819	0.272	0.095	1.81561e-25
BORCS6	1.5315e-59	0.662399	0.165	0.021	3.5765e-55
DNAJB2	2.97279e-89	0.662189	0.142	0.008	6.94235e-85
HBQ1	8.59826e-52	0.661303	0.178	0.029	2.00795e-47
CEP44	1.45401e-40	0.661146	0.126	0.018	3.39556e-36
EGF	7.43673e-145	0.660512	0.137	0.001	1.7367e-140
UBN1	1.33902e-33	0.659435	0.195	0.049	3.12703e-29
FAH	5.0746e-29	0.658861	0.172	0.045	1.18507e-24
VAPA	1.50837e-27	0.658147	0.428	0.207	3.5225e-23
CHMP3	2.73552e-35	0.656714	0.215	0.057	6.38826e-31
MAP2K3	2.8062e-39	0.656325	0.252	0.069	6.55333e-35
AKR7A2	5.42524e-39	0.654156	0.201	0.047	1.26696e-34
AMD1	2.5884e-21	0.653796	0.382	0.197	6.04469e-17
RILPL2	3.86357e-32	0.650885	0.22	0.064	9.02259e-28
LRRC8B	5.53993e-75	0.650687	0.119	0.006	1.29374e-70
C1GALT1	1.03485e-41	0.650098	0.158	0.028	2.41668e-37
F11R	2.2429e-69	0.646041	0.158	0.015	5.23785e-65
SLC9A3R1	3.33343e-42	0.644185	0.16	0.029	7.78455e-38
LRRFIP2	5.45945e-35	0.644034	0.215	0.057	1.27495e-30
MAST4	1.33235e-53	0.643474	0.126	0.013	3.11144e-49
DSTN	3.70468e-15	0.642956	0.279	0.145	8.65153e-11
CCDC85B	1.63627e-29	0.641647	0.357	0.149	3.82119e-25
RGS3	1.56292e-85	0.641633	0.103	0.003	3.64989e-81
MTRF1L	2.00008e-53	0.641619	0.146	0.018	4.67078e-49
PYGB	1.60375e-70	0.640859	0.135	0.01	3.74523e-66
SH3BP5	4.93415e-71	0.638175	0.165	0.016	1.15227e-66
GNA15	3.60447e-36	0.636946	0.172	0.038	8.41752e-32
CPNE5	3.9001e-112	0.636537	0.128	0.003	9.10791e-108
FBXW5	1.37154e-40	0.636346	0.188	0.04	3.20297e-36
CCDC88C	5.79044e-36	0.63606	0.142	0.026	1.35224e-31
DNAJC15	5.08668e-29	0.634776	0.204	0.06	1.18789e-24
EMP3	6.00915e-20	0.630899	0.451	0.261	1.40332e-15
DYNLL2	1.79176e-46	0.628545	0.176	0.031	4.18431e-42
SLC50A1	1.46628e-48	0.627322	0.178	0.031	3.4242e-44
HIPK2	7.54885e-47	0.62555	0.165	0.027	1.76288e-42
MITF	3.41736e-69	0.625054	0.105	0.005	7.98056e-65
NAPA	1.40284e-38	0.623318	0.185	0.041	3.27605e-34
PROSER2	7.46641e-52	0.623277	0.103	0.008	1.74363e-47
SLC35E1	4.98898e-56	0.622724	0.153	0.019	1.16508e-51
SLC39A3	3.06027e-28	0.622277	0.343	0.142	7.14664e-24
UBXN6	7.94403e-34	0.615134	0.183	0.044	1.85517e-29
MFN2	4.82837e-61	0.614927	0.14	0.014	1.12757e-56
STIM1	1.13216e-52	0.614365	0.144	0.018	2.64394e-48
FAM32A	2.65719e-27	0.612731	0.192	0.057	6.20533e-23
KLHL6	7.72205e-53	0.612092	0.156	0.021	1.80333e-48
ATL1	4.62517e-79	0.610592	0.142	0.01	1.08012e-74
TMEM120B	1.4373e-55	0.610165	0.169	0.024	3.35652e-51
TTYH3	2.58703e-78	0.608764	0.146	0.011	6.0415e-74
AFAP1	5.30926e-112	0.60796	0.108	0.001	1.23987e-107
SMPD1	2.80728e-76	0.607915	0.108	0.004	6.55584e-72
VSIR	3.05896e-43	0.607519	0.185	0.036	7.14358e-39
PNP	6.41901e-37	0.607493	0.192	0.045	1.49903e-32
PDGFC	3.61037e-55	0.604551	0.128	0.013	8.4313e-51
MYEOV	2.19659e-117	0.604142	0.108	0	5.1297e-113
LRP12	6.85006e-52	0.603722	0.105	0.009	1.59969e-47
SSBP2	8.34215e-34	0.601988	0.199	0.051	1.94814e-29
TM6SF1	8.14937e-100	0.601899	0.137	0.005	1.90312e-95
CDC37	1.49681e-26	0.601897	0.316	0.129	3.49551e-22
AC093673.1	1.42778e-85	0.600229	0.13	0.006	3.33429e-81
LANCL3	3.87309e-93	0.599061	0.103	0.002	9.04482e-89
ARMCX6	1.23794e-36	0.597233	0.181	0.04	2.89097e-32
POLR2G	1.55951e-25	0.596128	0.229	0.079	3.64192e-21
PDE4D	1.24435e-45	0.5943	0.153	0.024	2.90592e-41
SUMO3	7.32995e-28	0.594295	0.229	0.075	1.71176e-23
AC147067.1	8.64557e-76	0.593256	0.126	0.007	2.019e-71
CFLAR	4.98551e-21	0.592424	0.249	0.101	1.16427e-16
CHMP6	6.6398e-45	0.589982	0.146	0.022	1.55059e-40
MDM1	6.53023e-51	0.589363	0.156	0.022	1.525e-46
KCNK6	3.32297e-60	0.58928	0.158	0.019	7.76014e-56
LYN	4.52121e-34	0.588281	0.24	0.07	1.05584e-29
ANXA7	5.36283e-25	0.584752	0.254	0.094	1.25238e-20
RTN2	5.2292e-83	0.583435	0.13	0.007	1.22118e-78
SLMAP	4.67226e-29	0.579617	0.162	0.04	1.09111e-24
CGRRF1	1.68784e-46	0.579264	0.114	0.013	3.94162e-42
GNA13	1.33144e-54	0.579088	0.149	0.018	3.10931e-50
PLOD2	9.89817e-77	0.57874	0.135	0.009	2.31152e-72
UBE2B	3.00395e-17	0.576855	0.236	0.103	7.01512e-13
BX255925.3	8.2954e-85	0.576239	0.119	0.005	1.93723e-80
GRB2	1.66731e-27	0.575619	0.238	0.08	3.89368e-23
TPP2	3.78107e-23	0.575359	0.172	0.052	8.82993e-19
TTLL7	1.91264e-69	0.574824	0.119	0.007	4.46659e-65
SCFD2	5.5586e-64	0.574776	0.126	0.01	1.2981e-59
TRAPPC2	3.30329e-47	0.571261	0.156	0.024	7.71418e-43
UNC13D	5.84133e-39	0.570899	0.197	0.044	1.36413e-34
EVL	1.9501e-29	0.570109	0.211	0.062	4.55407e-25
ABI1	2.15731e-42	0.569325	0.213	0.048	5.03797e-38
PPP1R18	7.59095e-42	0.569179	0.197	0.042	1.77272e-37
ATP6V1E1	4.44932e-36	0.566474	0.169	0.036	1.03905e-31
ATP9A	1.06154e-92	0.564735	0.117	0.003	2.47902e-88
SEPT2	4.11967e-24	0.562927	0.293	0.119	9.62067e-20
MINK1	1.29458e-67	0.562258	0.121	0.008	3.02323e-63
CTNS	1.04803e-67	0.561344	0.117	0.007	2.44747e-63
SSFA2	1.53087e-30	0.560853	0.146	0.032	3.57504e-26
NUDT4	3.63541e-21	0.560681	0.174	0.057	8.48978e-17
NCK1-DT	2.29664e-47	0.559638	0.124	0.015	5.36333e-43
SRSF6	9.57848e-15	0.559339	0.217	0.1	2.23686e-10
PPP1R15A	4.64188e-18	0.559217	0.204	0.08	1.08402e-13
CYTOR	4.31635e-13	0.558924	0.394	0.247	1.008e-08
STX7	2.3432e-23	0.558347	0.183	0.057	5.47208e-19
DR1	4.66966e-32	0.557797	0.156	0.034	1.09051e-27
WRB	2.04321e-50	0.557777	0.142	0.018	4.77151e-46
AC147651.4	3.72436e-88	0.557762	0.112	0.003	8.69751e-84
N4BP2L1	2.15834e-29	0.556514	0.204	0.059	5.04037e-25
GNAQ	6.1388e-33	0.55533	0.297	0.101	1.43359e-28
CCM2	6.05561e-33	0.555236	0.169	0.039	1.41417e-28
KALRN	1.93687e-122	0.553585	0.112	0	4.52316e-118
OSTF1	5.02339e-37	0.553372	0.197	0.046	1.17311e-32
MADD	6.14362e-58	0.549828	0.13	0.013	1.43472e-53
KCMF1	1.15151e-23	0.548427	0.169	0.05	2.68912e-19
TAF10	7.18864e-24	0.547858	0.211	0.072	1.67876e-19
TSPAN32	6.85521e-33	0.547818	0.172	0.04	1.6009e-28
RPS19BP1	1.23433e-23	0.547578	0.206	0.069	2.88253e-19
MLLT3	1.48445e-21	0.547447	0.158	0.047	3.46663e-17
ZFAND2B	3.47879e-37	0.545322	0.144	0.026	8.12401e-33
BNIP3L	2.74254e-15	0.54307	0.261	0.126	6.40464e-11
ADIPOR2	1.50466e-35	0.54268	0.162	0.034	3.51383e-31
AC100810.1	1.88567e-25	0.542131	0.133	0.031	4.40361e-21
SYNM	1.58071e-109	0.541633	0.103	0	3.69142e-105
VKORC1L1	3.22966e-27	0.540801	0.156	0.039	7.54222e-23
ACTR3	2.1121e-23	0.540356	0.323	0.141	4.9324e-19
RGCC	1.2589e-30	0.539537	0.16	0.037	2.9399e-26
MAP3K5	1.51234e-38	0.538971	0.153	0.028	3.53177e-34
RDX	3.6053e-12	0.537783	0.135	0.053	8.41945e-08
CPEB4	6.85866e-37	0.537619	0.156	0.03	1.6017e-32
BTN3A2	1.90386e-29	0.535468	0.192	0.053	4.44608e-25
CCDC71L	8.26851e-42	0.535403	0.124	0.017	1.93095e-37
EIF4G3	4.95417e-25	0.532476	0.181	0.053	1.15695e-20
HIGD1A	1.25807e-31	0.532117	0.149	0.032	2.93798e-27
TWF2	2.32853e-33	0.531685	0.192	0.048	5.43782e-29
SMIM27	4.64511e-25	0.530787	0.142	0.036	1.08477e-20
CSNK1A1	1.0994e-22	0.530505	0.281	0.116	2.56744e-18
ZNF24	3.97007e-20	0.529906	0.14	0.041	9.27131e-16
H1F0	1.55261e-27	0.529477	0.233	0.076	3.62581e-23
SYMPK	1.06819e-26	0.527919	0.16	0.042	2.49453e-22
PRUNE1	8.05791e-105	0.527645	0.121	0.003	1.88176e-100
SLC2A3	6.4104e-69	0.526361	0.252	0.041	1.49702e-64
SLBP	2.06997e-14	0.525907	0.217	0.099	4.834e-10
VIL1	7.18861e-102	0.525625	0.103	0.001	1.67876e-97
STARD3NL	4.92564e-33	0.524971	0.153	0.033	1.15029e-28
INPP5A	1.86929e-65	0.524165	0.105	0.006	4.36535e-61
UPF3A	1.02467e-10	0.523836	0.19	0.094	2.39291e-06
ATE1	1.653e-37	0.523673	0.14	0.024	3.86026e-33
GMFG	1.13841e-11	0.521255	0.414	0.274	2.65853e-07
USP47	4.74608e-29	0.521213	0.181	0.048	1.10835e-24
RAB31	1.56599e-29	0.518965	0.233	0.072	3.65706e-25
GATA1	4.91298e-18	0.518033	0.201	0.079	1.14733e-13
GPD2	5.06053e-52	0.517652	0.126	0.013	1.18178e-47
LIPA	3.33842e-29	0.517644	0.126	0.025	7.79621e-25
ELK3	6.5803e-38	0.517413	0.124	0.019	1.5367e-33
DHRS3	9.09875e-30	0.516691	0.101	0.016	2.12483e-25
NINJ1	1.54248e-69	0.514879	0.117	0.007	3.60216e-65
ARL8B	8.70315e-34	0.511808	0.153	0.032	2.03245e-29
LAPTM4B	4.00116e-24	0.509705	0.238	0.086	9.34392e-20
BCR	2.20783e-38	0.508749	0.135	0.022	5.15594e-34
FLOT1	3.44825e-32	0.508421	0.178	0.044	8.05269e-28
MAN1A1	5.70851e-35	0.507368	0.142	0.027	1.33311e-30
TRIM13	3.62739e-21	0.505728	0.144	0.041	8.47103e-17
MAPK1	1.07384e-24	0.501998	0.178	0.053	2.50773e-20
BROX	2.47046e-19	0.501054	0.133	0.038	5.76927e-15
CMC2	1.33945e-23	0.500477	0.146	0.039	3.12802e-19
HOOK3	1.13512e-25	0.498543	0.169	0.047	2.65085e-21
UGP2	5.48217e-22	0.497558	0.215	0.077	1.28025e-17
TTC33	3.14103e-47	0.497241	0.11	0.011	7.33525e-43
CTDSP1	1.06839e-25	0.496898	0.201	0.062	2.495e-21
FURIN	1.40156e-44	0.49616	0.162	0.027	3.27306e-40
SNAP29	2.34427e-40	0.495167	0.156	0.028	5.47457e-36
CUX1	1.24043e-19	0.494291	0.215	0.082	2.89677e-15
RNF24	4.01156e-19	0.492849	0.249	0.104	9.36819e-15
ZFAND6	6.1191e-22	0.492673	0.197	0.067	1.42899e-17
TENT5C	1.12956e-23	0.491123	0.146	0.039	2.63786e-19
SSBP3	1.18898e-18	0.491007	0.172	0.06	2.77662e-14
MBTD1	4.29311e-24	0.490329	0.105	0.022	1.00257e-19
CASP4	2.46542e-15	0.490225	0.213	0.093	5.75749e-11
TOLLIP	4.12671e-33	0.48904	0.144	0.029	9.6371e-29
DCK	3.23965e-13	0.488628	0.126	0.045	7.56555e-09
RNH1	1.17644e-21	0.488437	0.208	0.074	2.74734e-17
NCOA1	4.35619e-30	0.488348	0.144	0.031	1.0173e-25
HBP1	4.41569e-25	0.486158	0.144	0.037	1.0312e-20
WDR44	1.04857e-51	0.486097	0.114	0.011	2.44872e-47
MFSD2B	2.3681e-48	0.485636	0.11	0.011	5.53021e-44
SLC44A1	3.48261e-29	0.484563	0.167	0.042	8.13294e-25
STK17A	7.4104e-19	0.484097	0.117	0.032	1.73055e-14
MAP4K2	1.84268e-46	0.484019	0.135	0.018	4.30322e-42
FAM104A	5.90323e-34	0.483473	0.149	0.03	1.37858e-29
LCN2	8.92142e-61	0.483107	0.46	0.14	2.08342e-56
HYI	1.63798e-28	0.480493	0.117	0.022	3.82518e-24
MYCT1	5.32494e-48	0.480324	0.128	0.015	1.24353e-43
SERINC3	2.81188e-23	0.478295	0.199	0.065	6.56659e-19
NCOA7	2.54498e-20	0.47767	0.174	0.058	5.9433e-16
G6PD	2.64603e-24	0.477116	0.13	0.032	6.17927e-20
NFE2L2	6.77093e-15	0.476519	0.151	0.056	1.58121e-10
FGFR1OP2	4.12099e-16	0.476008	0.185	0.074	9.62376e-12
HEXIM1	6.12966e-36	0.474598	0.114	0.017	1.43146e-31
TMEM189	2.81675e-43	0.471899	0.105	0.011	6.57795e-39
RAB11B	2.65446e-20	0.471853	0.133	0.037	6.19895e-16
STAU1	6.85141e-14	0.470734	0.158	0.062	1.60001e-09
TAOK3	3.51015e-14	0.470354	0.265	0.133	8.19724e-10
OTUD5	1.54989e-28	0.469251	0.121	0.024	3.61946e-24
LINC01089	7.17038e-18	0.469147	0.114	0.032	1.6745e-13
CLIP1	1.08651e-29	0.469078	0.181	0.047	2.53732e-25
EIF4E	3.86137e-17	0.468654	0.178	0.067	9.01746e-13
JAK2	6.00087e-30	0.468205	0.13	0.026	1.40138e-25
CGGBP1	5.21014e-15	0.46753	0.153	0.057	1.21673e-10
VGLL4	1.89686e-25	0.4665	0.128	0.029	4.42973e-21
PHKB	2.15312e-17	0.465952	0.204	0.08	5.02818e-13
MAPRE1	1.85622e-23	0.465283	0.16	0.046	4.33484e-19
THAP11	6.29859e-33	0.463745	0.14	0.027	1.47091e-28
GNLY	2.33346e-11	0.461741	0.121	0.046	5.44933e-07
XPO7	2.70173e-31	0.461138	0.108	0.017	6.30935e-27
LSM1	7.73864e-30	0.460913	0.16	0.038	1.8072e-25
TMEM64	2.37084e-57	0.460472	0.112	0.009	5.53663e-53
SLC37A1	1.2987e-69	0.45963	0.11	0.006	3.03285e-65
WDR83OS	1.3177e-13	0.45943	0.316	0.173	3.07721e-09
GTF2B	6.9587e-11	0.458324	0.101	0.036	1.62507e-06
VAMP7	6.00343e-37	0.458233	0.128	0.021	1.40198e-32
EPOR	3.10523e-36	0.457435	0.146	0.027	7.25165e-32
FAM214B	6.5606e-47	0.45516	0.105	0.01	1.5321e-42
PRMT2	9.22427e-16	0.454711	0.178	0.069	2.15414e-11
CAB39	1.38112e-33	0.454365	0.183	0.044	3.22534e-29
MED16	3.01365e-27	0.453473	0.101	0.018	7.03779e-23
ATP6V1B2	2.44741e-30	0.452455	0.133	0.027	5.71544e-26
DOK1	9.54767e-32	0.451784	0.144	0.03	2.22967e-27
RILP	1.07522e-24	0.449243	0.114	0.025	2.51096e-20
SERPINB6	1.00191e-14	0.447835	0.254	0.121	2.33976e-10
FASTKD5	2.66972e-51	0.446714	0.108	0.009	6.2346e-47
UBE2L3	6.62253e-15	0.446055	0.22	0.098	1.54656e-10
HOMER2	1.79102e-29	0.445703	0.105	0.018	4.18257e-25
STAT3	3.47204e-12	0.441979	0.227	0.112	8.10826e-08
SKP1	7.78063e-11	0.441603	0.398	0.261	1.81701e-06
MAFG	1.85089e-28	0.440989	0.16	0.039	4.32238e-24
YY1	3.18331e-13	0.440983	0.272	0.141	7.43398e-09
CD63	2.11224e-16	0.439272	0.474	0.283	4.9327e-12
NUCB1	9.12439e-19	0.439088	0.206	0.079	2.13082e-14
GNAI2	1.13998e-09	0.438901	0.323	0.202	2.66219e-05
GNB1	4.6764e-18	0.438784	0.231	0.096	1.09208e-13
DCTN2	3.38744e-15	0.438597	0.204	0.087	7.91069e-11
UFD1	7.61519e-23	0.438523	0.16	0.047	1.77837e-18
DAD1	1.55743e-09	0.438506	0.291	0.176	3.63707e-05
TBXAS1	8.77805e-29	0.438244	0.169	0.043	2.04994e-24
TANGO2	1.17768e-52	0.437321	0.124	0.013	2.75024e-48
YBX3	2.45529e-12	0.437091	0.391	0.242	5.73384e-08
PPP2R5A	1.91404e-28	0.434885	0.16	0.039	4.46987e-24
GPR108	1.18525e-21	0.431753	0.101	0.022	2.7679e-17
ANTXR2	7.44909e-19	0.431693	0.103	0.025	1.73959e-14
TBCB	8.61466e-17	0.431574	0.16	0.057	2.01178e-12
ORAI2	1.21856e-12	0.430586	0.272	0.143	2.8457e-08
C5orf30	5.71284e-44	0.430583	0.121	0.015	1.33412e-39
MAF1	2.07905e-16	0.428608	0.195	0.077	4.85521e-12
HSBP1	2.43627e-13	0.428178	0.252	0.124	5.68943e-09
CNOT6L	2.60071e-15	0.42778	0.119	0.038	6.07344e-11
TADA3	8.12253e-15	0.427591	0.146	0.053	1.89685e-10
VKORC1	4.35719e-13	0.427039	0.172	0.073	1.01753e-08
ACOT7	1.47942e-30	0.426918	0.11	0.019	3.45488e-26
BET1	2.0591e-39	0.425429	0.117	0.016	4.80862e-35
SIRT2	8.35322e-28	0.425429	0.101	0.017	1.95073e-23
RAB5C	6.66843e-18	0.424326	0.176	0.063	1.55728e-13
ATP5MPL	7.38721e-10	0.423164	0.442	0.3	1.72514e-05
PACS1	2.07779e-33	0.420837	0.114	0.018	4.85227e-29
RNF10	2.08627e-22	0.420741	0.245	0.092	4.87207e-18
CBL	1.24701e-32	0.419837	0.103	0.015	2.91215e-28
SCYL2	5.26944e-34	0.419345	0.112	0.017	1.23057e-29
FLI1	2.91611e-20	0.418842	0.112	0.028	6.80999e-16
PRKACB	2.81215e-18	0.418248	0.142	0.044	6.56722e-14
MIF4GD	1.27544e-22	0.41766	0.137	0.036	2.97853e-18
ATP2C1	5.16133e-23	0.416871	0.176	0.054	1.20532e-18
WDR26	1.43837e-27	0.416546	0.121	0.025	3.35903e-23
CTDSP2	1.23637e-31	0.415453	0.14	0.028	2.8873e-27
RCOR3	4.25419e-19	0.41515	0.119	0.032	9.93481e-15
ZFYVE21	3.63827e-31	0.414597	0.103	0.016	8.49645e-27
GATAD2A	8.17091e-22	0.414246	0.149	0.042	1.90815e-17
PIM1	4.33728e-09	0.412169	0.133	0.06	0.000101288
ZC3H7A	1.62195e-11	0.41206	0.119	0.045	3.78775e-07
ACER3	4.18176e-23	0.411822	0.105	0.022	9.76565e-19
SORT1	1.82843e-38	0.411297	0.114	0.016	4.26993e-34
ARPP19	6.75166e-15	0.406902	0.128	0.043	1.57672e-10
NRBP1	7.58699e-16	0.40455	0.11	0.032	1.77179e-11
HHEX	5.40149e-08	0.400837	0.117	0.053	0.00126141
ST3GAL4	1.52394e-28	0.40016	0.114	0.021	3.55887e-24
C4orf3	1.6524e-11	0.399468	0.227	0.114	3.85885e-07
SH3GLB1	7.67197e-11	0.399106	0.178	0.083	1.79163e-06
STRAP	8.17605e-14	0.397666	0.22	0.1	1.90935e-09
HLA-F	6.72802e-35	0.39483	0.105	0.015	1.57119e-30
PPP6R1	3.16913e-13	0.393949	0.174	0.073	7.40086e-09
MEA1	6.73725e-18	0.393908	0.151	0.05	1.57335e-13
IGF2BP2	1.79446e-12	0.392452	0.144	0.057	4.1906e-08
CALM2	1.2361e-10	0.392188	0.423	0.287	2.88667e-06
LPP	5.35721e-31	0.39216	0.11	0.018	1.25107e-26
RTN4	2.56189e-12	0.39145	0.348	0.202	5.98278e-08
SLC40A1	1.29524e-10	0.39136	0.304	0.179	3.02477e-06
SECISBP2	1.10038e-19	0.390781	0.16	0.051	2.56971e-15
RALB	2.99191e-19	0.389925	0.137	0.04	6.987e-15
HDGF	1.41532e-10	0.389251	0.249	0.136	3.3052e-06
STXBP3	4.02702e-14	0.388302	0.121	0.041	9.40429e-10
BAD	2.45579e-16	0.38707	0.108	0.03	5.73501e-12
LRBA	6.67582e-18	0.385694	0.201	0.077	1.559e-13
LSM12	1.5921e-13	0.385287	0.124	0.043	3.71802e-09
SCAMP2	6.83911e-21	0.383916	0.149	0.043	1.59714e-16
CLINT1	1.14241e-10	0.382894	0.188	0.091	2.66787e-06
RAB13	5.87021e-10	0.382348	0.158	0.073	1.37087e-05
NSMCE3	5.80811e-19	0.382226	0.108	0.027	1.35637e-14
FAM177A1	1.1196e-14	0.379983	0.13	0.044	2.61461e-10
MT-ATP8	4.14118e-10	0.378249	0.195	0.098	9.6709e-06
CYREN	7.242e-18	0.377009	0.112	0.031	1.69122e-13
RAB7A	2.6714e-10	0.37441	0.16	0.074	6.23852e-06
ING4	5.00621e-13	0.369733	0.11	0.037	1.1691e-08
PPIF	1.46686e-11	0.369576	0.112	0.041	3.42555e-07
GK	2.40421e-20	0.3682	0.11	0.027	5.61456e-16
ANXA3	6.23706e-14	0.367649	0.137	0.049	1.45654e-09
TOP1	7.92938e-08	0.364501	0.222	0.129	0.00185175
TSC22D4	1.95057e-19	0.364102	0.151	0.047	4.55516e-15
UBE2Q1	7.18743e-21	0.363575	0.103	0.023	1.67848e-16
SHOC2	1.11648e-08	0.361594	0.137	0.064	0.000260731
CASP3	1.59712e-09	0.360727	0.22	0.118	3.72974e-05
TGOLN2	2.72187e-15	0.360463	0.201	0.083	6.35638e-11
CARD16	3.71157e-13	0.359498	0.112	0.038	8.66763e-09
DNAJC4	6.4004e-21	0.357463	0.151	0.044	1.49469e-16
NFAT5	1.13943e-12	0.357253	0.11	0.037	2.6609e-08
RMND5A	2.51e-13	0.356608	0.103	0.033	5.8616e-09
ATP5S	1.67456e-10	0.355463	0.146	0.064	3.9106e-06
CSK	3.63337e-19	0.355331	0.137	0.04	8.485e-15
SCP2	9.7139e-10	0.355061	0.156	0.072	2.26849e-05
ANAPC11	1.75075e-11	0.354749	0.169	0.076	4.08852e-07
SEPT6	1.4022e-11	0.352492	0.323	0.182	3.27456e-07
LUC7L2	2.17319e-10	0.350571	0.13	0.054	5.07505e-06
HIPK3	1.02924e-18	0.350522	0.114	0.03	2.40358e-14
LASP1	2.13054e-16	0.350087	0.144	0.048	4.97545e-12
IFNGR1	7.75192e-17	0.349622	0.114	0.033	1.81031e-12
C6orf62	6.11734e-11	0.34962	0.201	0.097	1.42858e-06
SMAD2	2.43856e-16	0.349439	0.144	0.048	5.69478e-12
GDE1	1.94314e-15	0.348854	0.117	0.036	4.53781e-11
NIN	1.83076e-07	0.348193	0.105	0.047	0.00427538
PKIG	2.64362e-09	0.346613	0.162	0.079	6.17365e-05
AP2B1	9.58793e-13	0.346105	0.178	0.077	2.23907e-08
MTERF4	7.36161e-11	0.34326	0.101	0.036	1.71916e-06
SZRD1	9.32303e-19	0.342067	0.105	0.026	2.17721e-14
NUTM2A-AS1	7.80896e-11	0.339205	0.11	0.041	1.82363e-06
DDX52	0.000108926	0.33857	0.108	0.06	1
NCOR1	2.36636e-09	0.337799	0.259	0.146	5.52617e-05
RNPEPL1	1.8379e-15	0.337078	0.13	0.043	4.29204e-11
MARCH6	6.91644e-18	0.335307	0.215	0.084	1.6152e-13
PTPN1	1.43188e-13	0.33274	0.121	0.041	3.34387e-09
PPP2CB	1.29439e-33	0.329629	0.101	0.014	3.02279e-29
RAB1A	2.95435e-15	0.329086	0.119	0.038	6.89929e-11
SMIM10L1	2.40704e-11	0.326297	0.124	0.048	5.62117e-07
CTR9	2.6366e-14	0.324402	0.114	0.037	6.15725e-10
GAPDH	2.62266e-09	0.323754	0.842	0.797	6.12471e-05
NDUFB4	2.89519e-06	0.322319	0.229	0.145	0.0676113
MCEMP1	1.68598e-24	0.318852	0.13	0.03	3.93728e-20
VTI1B	2.89807e-12	0.317755	0.16	0.067	6.76786e-08
LRRFIP1	1.06741e-07	0.316173	0.268	0.163	0.00249272
CDYL	5.57279e-11	0.312759	0.103	0.037	1.30141e-06
EIF5	6.23615e-06	0.308881	0.211	0.132	0.145633
VDAC2	9.91133e-07	0.307232	0.213	0.127	0.0231459
ATP5F1E	1.31218e-08	0.306312	0.62	0.509	0.000306433
E2F3	1.2713e-09	0.305479	0.114	0.046	2.96886e-05
LPIN2	9.91787e-13	0.305286	0.103	0.033	2.31612e-08
MEF2C	2.622e-07	0.304896	0.158	0.083	0.00612315
NDFIP1	6.28015e-07	0.303817	0.158	0.086	0.014666
RAB14	9.38606e-10	0.303434	0.133	0.057	2.19193e-05
YIPF3	2.35813e-08	0.303092	0.117	0.052	0.000550694
GABARAP	4.65455e-18	0.303021	0.101	0.025	1.08698e-13
WDR13	3.53808e-16	0.301498	0.126	0.039	8.26248e-12
CAPZA1	3.89065e-08	0.301077	0.208	0.116	0.000908585
PNKD	7.98293e-16	0.297852	0.165	0.06	1.86425e-11
HEBP1	2.72499e-06	0.296517	0.135	0.072	0.0636366
TXNL4A	0.000860052	0.296002	0.153	0.102	1
CHD9	0.00116079	0.293676	0.199	0.141	1
TXNRD1	1.55168e-12	0.292642	0.135	0.051	3.62364e-08
NLK	5.46094e-17	0.29242	0.108	0.029	1.27529e-12
FBRS	3.65404e-19	0.291846	0.103	0.025	8.53328e-15
JARID2	3.03929e-08	0.291488	0.144	0.07	0.000709765
ABI2	3.74017e-18	0.289815	0.112	0.03	8.73442e-14
PAFAH1B1	2.92081e-11	0.28954	0.128	0.05	6.82097e-07
PPP4R3B	2.64856e-12	0.288967	0.121	0.044	6.18518e-08
TYMP	3.40233e-15	0.285615	0.146	0.051	7.94547e-11
USP33	7.97407e-10	0.284166	0.13	0.056	1.86218e-05
LSM14A	1.72392e-07	0.281525	0.167	0.09	0.00402587
TCEAL9	1.13733e-10	0.281026	0.133	0.054	2.656e-06
OSBPL8	2.87913e-08	0.280702	0.144	0.069	0.000672364
CHMP2A	1.07574e-08	0.279849	0.156	0.076	0.000251217
NAA38	3.70487e-06	0.279398	0.355	0.252	0.0865199
COX17	3.35912e-07	0.278551	0.117	0.056	0.00784456
LCOR	2.19009e-09	0.276489	0.128	0.055	5.11452e-05
CMAS	5.02822e-11	0.275619	0.144	0.06	1.17424e-06
ARF5	4.4425e-08	0.271794	0.174	0.09	0.00103746
LAMP1	7.40808e-09	0.264817	0.172	0.085	0.000173001
TPP1	4.82643e-11	0.264231	0.119	0.045	1.12712e-06
GRK6	4.93232e-07	0.261671	0.103	0.047	0.0115184
MLXIP	3.81454e-08	0.259303	0.126	0.058	0.000890809
FUNDC2	2.01834e-06	0.256891	0.101	0.048	0.0471344
IRF2	3.62802e-15	0.255896	0.11	0.033	8.47251e-11
LRP10	6.93199e-14	0.255607	0.101	0.03	1.61883e-09
VPS37B	1.25614e-08	0.255328	0.117	0.05	0.000293346
CREG1	0.00181482	0.252661	0.119	0.077	1
TMBIM6	4.12722e-08	0.250447	0.336	0.212	0.000963829
ARL6IP1	4.73452e-09	0.24799	0.169	0.083	0.000110565
CTDNEP1	3.61143e-07	0.246325	0.144	0.074	0.00843377
C21orf58	1.58122e-06	0.246178	0.112	0.054	0.0369263
HMGN1	0.0148405	0.245962	0.378	0.336	1
MAVS	3.89045e-10	0.24526	0.13	0.054	9.08537e-06
BMP2K	1.61843e-06	0.241773	0.108	0.052	0.0377953
PCBP1	2.87625e-06	0.240907	0.256	0.163	0.0671691
ASNA1	4.9224e-09	0.240746	0.103	0.041	0.000114953
NDUFB9	0.0005977	0.240693	0.213	0.149	1
ARPC3	3.25335e-05	0.239409	0.407	0.305	0.759756
BCAP29	7.63382e-07	0.239034	0.124	0.061	0.0178273
DCUN1D1	1.4202e-07	0.238533	0.105	0.047	0.00331659
HMGB1	3.89932e-08	0.238486	0.831	0.757	0.000910608
DCP2	1.21818e-06	0.237164	0.105	0.049	0.0284482
ATP5PF	0.00973729	0.236982	0.254	0.203	1
WHAMM	2.04264e-12	0.232665	0.103	0.034	4.77018e-08
MAPK14	1.38593e-09	0.231074	0.144	0.064	3.23656e-05
MXD1	1.34425e-13	0.22789	0.121	0.041	3.13922e-09
PSMD2	8.77221e-06	0.226823	0.151	0.086	0.204857
HERC2	0.63481	0.226402	0.11	0.102	1
ANXA11	8.63482e-09	0.225431	0.204	0.107	0.000201649
ADAM10	2.15609e-10	0.224811	0.114	0.044	5.03513e-06
VPS26A	1.3717e-06	0.223033	0.105	0.05	0.0320334
BLOC1S1	0.000209337	0.222051	0.151	0.095	1
EPS15	3.03029e-06	0.220409	0.135	0.071	0.0707663
ERICH1	0.0059741	0.218401	0.13	0.09	1
STUB1	0.000143943	0.217729	0.124	0.072	1
CD55	1.08081e-07	0.214604	0.137	0.067	0.00252401
ATP6AP1	4.95019e-07	0.21456	0.101	0.045	0.0115602
THOC2	0.00064043	0.214116	0.144	0.093	1
UBL5	0.000314926	0.214045	0.336	0.25	1
PITHD1	1.73135e-05	0.206864	0.14	0.079	0.404321
UBAC1	0.000191533	0.202146	0.105	0.059	1
SOD1	0.000342034	0.20195	0.281	0.205	1
MLEC	0.0122097	0.200636	0.185	0.14	1
SRGN	9.82805e-20	0.200582	0.778	0.681	2.29514e-15
ADD1	1.43308e-07	0.196232	0.133	0.064	0.00334668
CD82	1.28698e-06	0.196003	0.215	0.127	0.0300549
RNASET2	1.55191e-07	0.194063	0.178	0.096	0.00362418
MPST	4.6049e-07	0.193475	0.24	0.143	0.0107538
MFNG	8.17914e-06	0.192271	0.112	0.057	0.191008
GTF2A2	0.0222124	0.191951	0.137	0.102	1
TROVE2	9.79745e-07	0.188882	0.11	0.052	0.02288
UBE2R2	0.00132264	0.186644	0.158	0.106	1
TAX1BP1	3.79931e-07	0.186466	0.172	0.092	0.00887254
EIF1AY	0.0352593	0.186159	0.153	0.117	1
RBM17	0.115204	0.185438	0.135	0.111	1
TBL1XR1	0.000410576	0.184302	0.13	0.08	1
TRIR	0.00164723	0.182487	0.263	0.194	1
CD84	0.000110672	0.182316	0.156	0.095	1
SNW1	0.0325487	0.178611	0.11	0.08	1
SMS	7.30603e-05	0.177408	0.176	0.109	1
UBE2K	4.25109e-06	0.176454	0.114	0.057	0.0992758
BEX4	0.000102701	0.176144	0.151	0.091	1
DNM1L	0.00502414	0.172943	0.103	0.067	1
ZFAND5	9.03197e-06	0.172758	0.101	0.05	0.210924
COX6B1	0.023766	0.172481	0.384	0.325	1
TMEM167A	0.000151988	0.172304	0.101	0.055	1
FLII	2.82989e-09	0.171549	0.119	0.049	6.60864e-05
MRPL18	0.00199651	0.17135	0.117	0.075	1
BSG	0.00190722	0.170906	0.227	0.164	1
CELF2	1.39814e-05	0.170417	0.19	0.114	0.326507
H3F3B	0.540487	0.170405	0.625	0.678	1
RTF2	1.57304e-05	0.169301	0.137	0.077	0.367352
SDHA	0.00225357	0.168963	0.128	0.084	1
PSMD11	0.00177133	0.168056	0.103	0.063	1
ADRM1	7.41526e-07	0.167626	0.121	0.059	0.0173169
CNN2	9.81128e-05	0.166919	0.114	0.064	1
SNX6	0.000267222	0.16554	0.144	0.089	1
HIPK1	0.000149127	0.15993	0.112	0.063	1
QKI	2.63995e-06	0.15886	0.126	0.064	0.0616508
WNK1	8.44555e-07	0.154258	0.14	0.071	0.0197229
ATP6V1F	0.0134362	0.152918	0.149	0.109	1
HSD17B12	0.000168736	0.151833	0.126	0.074	1
ATP6V0D1	2.74276e-08	0.151081	0.119	0.052	0.000640517
PTMS	0.00257158	0.149697	0.101	0.062	1
PGK1	1.3225e-05	0.149073	0.291	0.193	0.308845
HNRNPK	0.00121253	0.149072	0.366	0.281	1
RAD23B	7.46143e-05	0.148866	0.128	0.073	1
CTSD	1.52573e-06	0.14826	0.185	0.105	0.0356304
PET100	0.00242434	0.148197	0.16	0.11	1
MFF	2.57576e-05	0.14819	0.117	0.062	0.601517
TCEAL8	0.00026377	0.14819	0.128	0.077	1
ARMC8	0.000137481	0.144513	0.101	0.055	1
KIF5B	0.000136912	0.142623	0.137	0.082	1
ACADVL	0.0339702	0.142326	0.133	0.1	1
TNFAIP8	0.0252607	0.140884	0.101	0.07	1
ENO1	0.000837994	0.13931	0.467	0.364	1
MACF1	0.0134525	0.138953	0.185	0.137	1
GATA2	0.473287	0.138177	0.151	0.141	1
ATP6V1G1	0.00130473	0.136545	0.229	0.164	1
CSDE1	0.00169368	0.136217	0.265	0.195	1
ZMAT2	0.0479447	0.135381	0.105	0.078	1
PLIN3	0.00220859	0.134222	0.128	0.084	1
NAA10	0.0515923	0.129153	0.105	0.079	1
RALY	7.04504e-05	0.127943	0.153	0.092	1
DNAJC8	0.326799	0.126855	0.151	0.135	1
C1orf43	0.0149927	0.12502	0.108	0.074	1
STAG2	0.0387703	0.125	0.128	0.096	1
CLTA	0.00182104	0.123236	0.259	0.191	1
PPP1R12A	0.0101602	0.121612	0.158	0.114	1
CNPY3	0.00259875	0.12108	0.128	0.084	1
PGD	5.89101e-05	0.120566	0.165	0.099	1
MARK3	0.000120911	0.120228	0.11	0.061	1
PSMB8	0.0721927	0.118769	0.14	0.111	1
SERPINE2	0.000268813	0.116629	0.11	0.063	1
NDUFC1	0.00804081	0.115286	0.151	0.107	1
MAP4K4	0.000504403	0.11304	0.124	0.075	1
GUK1	0.0493704	0.11177	0.183	0.146	1
UBE2D3	0.00172536	0.108477	0.256	0.188	1
SERP1	0.0248692	0.108069	0.316	0.258	1
EID1	0.00956925	0.107129	0.22	0.166	1
KMT2C	0.00179428	0.103961	0.11	0.068	1
DNAJA2	0.000801804	0.102597	0.108	0.064	1
RHOG	0.689179	-0.102873	0.119	0.11	1
ANP32B	0.197899	-0.106728	0.371	0.378	1
SMARCA2	0.99208	-0.10802	0.105	0.103	1
PGAM1	0.636198	-0.10814	0.135	0.122	1
GLRX5	0.0948369	-0.108456	0.126	0.157	1
MRFAP1	0.543707	-0.109051	0.094	0.102	1
ROCK1	0.792658	-0.111697	0.135	0.127	1
TAF7	0.916242	-0.111833	0.103	0.099	1
SCAND1	0.995711	-0.111862	0.121	0.118	1
USP15	0.466718	-0.114743	0.133	0.143	1
PDIA3	0.759731	-0.1149	0.233	0.232	1
SARAF	0.499977	-0.12903	0.174	0.182	1
TMEM59	0.511032	-0.13036	0.14	0.147	1
GPBP1	0.759714	-0.133349	0.108	0.11	1
TUBA1A	0.439672	-0.136194	0.13	0.114	1
GNB2	0.377903	-0.138114	0.112	0.095	1
ELOB	0.167857	-0.142237	0.247	0.271	1
COPS9	0.00284844	-0.142542	0.073	0.121	1
LGALS1	0.699312	-0.142994	0.11	0.113	1
UBE2D2	0.142916	-0.146272	0.103	0.125	1
ARL2	0.114131	-0.149031	0.098	0.122	1
CTNNB1	0.0594973	-0.152565	0.085	0.112	1
CAST	0.208239	-0.153176	0.105	0.123	1
PSMA1	0.169472	-0.153353	0.133	0.155	1
MAP2K2	0.207753	-0.154221	0.101	0.119	1
VAMP8	0.308112	-0.154819	0.27	0.276	1
ENSA	0.194795	-0.157772	0.124	0.143	1
SRSF9	0.216139	-0.165064	0.192	0.21	1
RBBP7	0.393932	-0.165247	0.105	0.116	1
COX7B	0.00185846	-0.165316	0.128	0.186	1
ZNF706	0.182454	-0.168424	0.112	0.132	1
MT-ND4	0.06217	-0.169998	0.881	0.845	1
ANKRD28	0.801292	-0.170826	0.27	0.262	1
LBR	0.857832	-0.179702	0.105	0.105	1
BPTF	0.0793852	-0.18015	0.103	0.131	1
CST7	0.778075	-0.181327	0.101	0.102	1
DNAJC9	0.186985	-0.182055	0.094	0.112	1
NKG7	0.00249081	-0.183166	0.076	0.127	1
MT-ND4L	0.530072	-0.186689	0.231	0.232	1
ACTN4	0.710248	-0.188193	0.105	0.107	1
ATP6AP2	0.739599	-0.189071	0.101	0.102	1
ZNF22	0.000625237	-0.189409	0.053	0.105	1
HNRNPH3	0.00475955	-0.194591	0.076	0.122	1
PTGES3	0.0336754	-0.19806	0.185	0.224	1
METTL9	0.428447	-0.198711	0.105	0.114	1
ANKRD12	0.102541	-0.199161	0.101	0.124	1
NME4	0.0511648	-0.203103	0.13	0.163	1
CYCS	0.0224024	-0.20363	0.073	0.107	1
CDV3	0.173132	-0.206583	0.087	0.105	1
METTL26	0.02707	-0.208258	0.08	0.114	1
NEDD8	0.0616895	-0.213966	0.142	0.173	1
NMI	0.00473168	-0.21534	0.076	0.121	1
TMEM123	0.13766	-0.215634	0.087	0.108	1
PRRC2C	0.0523782	-0.21705	0.172	0.202	1
BANF1	0.00659493	-0.217231	0.082	0.126	1
COX8A	0.00912559	-0.219102	0.144	0.191	1
PNRC1	0.0208729	-0.222751	0.135	0.175	1
SAP18	0.20899	-0.225901	0.16	0.176	1
RPN2	0.01345	-0.228222	0.119	0.16	1
PSMA7	0.00292876	-0.22945	0.211	0.27	1
SRSF4	0.111865	-0.231875	0.098	0.121	1
NDUFB7	0.00199179	-0.232733	0.066	0.114	1
COX7A2	0.000838247	-0.233004	0.183	0.255	1
PSMC1	0.000875988	-0.233707	0.057	0.109	1
CTSC	0.0229326	-0.234552	0.073	0.106	1
TCP1	0.0111269	-0.243091	0.078	0.116	1
CHD4	0.0648937	-0.244181	0.112	0.139	1
ETV6	0.302508	-0.244243	0.105	0.117	1
NSD3	0.000720202	-0.247946	0.073	0.128	1
SRP9	0.0137487	-0.25383	0.098	0.138	1
SELENOF	0.00785155	-0.254061	0.066	0.105	1
BTG1	0.169852	-0.254959	0.128	0.148	1
PTEN	0.189795	-0.255524	0.128	0.145	1
CD37	0.00214526	-0.256926	0.128	0.185	1
JPT1	0.00418608	-0.257935	0.062	0.104	1
MPC2	0.00634892	-0.261157	0.158	0.207	1
PSIP1	0.0725528	-0.261833	0.16	0.187	1
C19orf53	0.00152357	-0.266205	0.076	0.127	1
RBM39	0.000185253	-0.26659	0.188	0.265	1
CCNI	0.00445765	-0.267329	0.297	0.349	1
GALNT1	0.0292592	-0.271068	0.076	0.107	1
COX7A2L	0.00577739	-0.271562	0.089	0.134	1
DDX17	0.00126248	-0.273317	0.197	0.255	1
PDCD6	0.0019015	-0.276945	0.071	0.119	1
ZC3H15	0.00104053	-0.278123	0.078	0.131	1
DPP7	0.00604917	-0.278985	0.064	0.104	1
PPP1CC	0.00183795	-0.281739	0.059	0.105	1
ATP5MD	0.000626575	-0.281793	0.137	0.2	1
COMT	0.00333326	-0.283457	0.08	0.126	1
GTF2I	0.0171468	-0.283716	0.135	0.174	1
NEAT1	3.54342e-24	-0.283764	0.158	0.402	8.27496e-20
OCIAD1	0.013165	-0.284306	0.085	0.121	1
PPIA	0.000493493	-0.28527	0.378	0.436	1
UBXN1	0.0220316	-0.285694	0.085	0.118	1
DNMT1	0.00144581	-0.286948	0.08	0.131	1
CD164	0.0237581	-0.289301	0.124	0.16	1
ITM2A	0.00135949	-0.289498	0.064	0.113	1
MINOS1	1.77962e-05	-0.290492	0.041	0.106	0.415595
UQCR10	0.000137807	-0.291073	0.13	0.201	1
PSMD4	0.00117011	-0.293987	0.062	0.111	1
RSRC2	0.00340917	-0.29623	0.103	0.152	1
SNHG7	2.93979e-05	-0.296442	0.14	0.228	0.68653
SPCS1	0.000536602	-0.298765	0.11	0.172	1
EIF3J	3.40415e-05	-0.302885	0.076	0.147	0.794972
SYF2	0.00727255	-0.305056	0.108	0.149	1
DRAP1	0.0139739	-0.305274	0.144	0.186	1
ZNHIT1	0.00113119	-0.309929	0.069	0.119	1
ETFB	0.000894886	-0.310601	0.055	0.104	1
PABPN1	0.0235568	-0.313063	0.092	0.124	1
ATP5F1C	0.00665138	-0.313146	0.135	0.181	1
DAZAP1	0.000447801	-0.315227	0.059	0.113	1
ARID4B	6.35458e-05	-0.320218	0.05	0.112	1
TUBB	0.00109718	-0.320259	0.222	0.281	1
RBM8A	0.000163675	-0.320369	0.082	0.148	1
MT-CYB	5.46894e-09	-0.322404	0.908	0.905	0.000127716
NDUFB10	0.00734314	-0.323456	0.098	0.14	1
LAMTOR5	6.98488e-05	-0.328703	0.059	0.122	1
ACTR2	0.0564489	-0.329798	0.165	0.193	1
SRSF2	0.00100496	-0.330018	0.126	0.184	1
EIF4A2	0.00385685	-0.335272	0.087	0.131	1
ROMO1	0.000126688	-0.336043	0.062	0.123	1
ATP5MG	7.93438e-05	-0.337285	0.3	0.37	1
EDF1	6.39796e-05	-0.337839	0.11	0.183	1
HNRNPA2B1	3.463e-07	-0.341351	0.462	0.548	0.00808714
ADH5	0.00332673	-0.342877	0.059	0.101	1
ZEB2	0.00768895	-0.343461	0.195	0.24	1
TRA2B	0.000267035	-0.344003	0.124	0.19	1
MT-ND1	5.39636e-12	-0.346737	0.764	0.817	1.26021e-07
MT2A	0.000387231	-0.347138	0.055	0.108	1
XRCC6	4.11088e-05	-0.349006	0.092	0.166	0.960013
ECH1	6.12534e-05	-0.349157	0.073	0.141	1
PRR13	0.000469246	-0.350446	0.078	0.134	1
IDH2	0.00187963	-0.350452	0.105	0.157	1
RAC2	0.00040614	-0.353237	0.085	0.144	1
HBG2	5.36069e-06	-0.354504	0.057	0.133	0.125188
POLR1D	5.84413e-05	-0.354555	0.073	0.14	1
ZMYND8	0.00356016	-0.358509	0.064	0.106	1
SUMO1	0.000219668	-0.359957	0.064	0.122	1
UBXN4	0.000238168	-0.364957	0.11	0.174	1
VPS35	3.86437e-06	-0.365064	0.034	0.104	0.0902446
PSMB6	3.43157e-05	-0.367	0.046	0.108	0.801376
TRA2A	0.000229927	-0.368829	0.071	0.13	1
POLR2I	8.52631e-08	-0.370189	0.023	0.103	0.00199115
NDUFA2	7.27892e-05	-0.37046	0.055	0.116	1
LMO2	0.000620925	-0.371877	0.178	0.239	1
NDUFV2	0.000145522	-0.371985	0.078	0.139	1
DDX24	3.56862e-05	-0.37359	0.078	0.15	0.83338
EIF2S2	4.76199e-05	-0.377254	0.094	0.166	1
TTC3	1.71685e-05	-0.377291	0.057	0.127	0.400936
SF3B1	0.000217154	-0.377842	0.087	0.149	1
HDAC2	4.54197e-05	-0.378815	0.046	0.106	1
PPP3CA	0.000950292	-0.384329	0.057	0.105	1
PSMC3	4.33757e-08	-0.384549	0.021	0.101	0.00101295
ATP6V0B	0.00160924	-0.385815	0.114	0.168	1
POLR2L	8.11646e-08	-0.387062	0.089	0.193	0.00189544
PSMA2	0.000938957	-0.387294	0.105	0.16	1
LSM3	5.3931e-06	-0.387795	0.043	0.114	0.125945
NDUFA11	7.3981e-05	-0.390496	0.126	0.199	1
NDUFS6	3.34089e-09	-0.391449	0.039	0.14	7.80198e-05
YWHAB	6.28631e-06	-0.391506	0.149	0.238	0.146804
NDUFB6	3.11069e-06	-0.392506	0.041	0.113	0.0726439
DNAJA1	1.36156e-05	-0.394427	0.064	0.136	0.317965
UBE2I	4.49974e-05	-0.396913	0.098	0.17	1
MT-CO1	3.86407e-17	-0.397942	0.943	0.963	9.02377e-13
CACYBP	5.48092e-05	-0.398466	0.055	0.117	1
PSMB3	2.00113e-05	-0.398654	0.08	0.154	0.467325
HIGD2A	4.04856e-09	-0.400715	0.043	0.146	9.4546e-05
PSMA3	1.3471e-05	-0.402397	0.053	0.12	0.314587
UROD	0.00032753	-0.407097	0.085	0.142	1
TOMM22	2.65553e-08	-0.407685	0.032	0.122	0.000620145
HNRNPF	1.75634e-05	-0.409528	0.121	0.203	0.410157
FBXO7	0.000620951	-0.410022	0.128	0.186	1
C9orf78	1.28165e-05	-0.413253	0.041	0.106	0.299304
UQCRFS1	0.000361074	-0.416742	0.071	0.125	1
S100A11	7.78657e-05	-0.418313	0.057	0.12	1
SNU13	0.000764783	-0.418352	0.121	0.177	1
ALKBH7	8.11254e-08	-0.419025	0.027	0.108	0.00189452
NDUFA3	2.51342e-06	-0.41995	0.071	0.152	0.0586959
NDUFB5	1.91536e-07	-0.420413	0.027	0.105	0.00447294
KMT2E	0.000338696	-0.420455	0.066	0.121	1
FDPS	0.00167998	-0.421894	0.062	0.106	1
TMED2	8.27898e-06	-0.422187	0.046	0.114	0.193339
TSTD1	1.89307e-06	-0.423052	0.039	0.111	0.0442088
MRPS34	5.49883e-07	-0.423306	0.055	0.139	0.0128414
PSMA5	1.20293e-06	-0.424571	0.034	0.107	0.0280919
ZNF207	0.0007239	-0.425211	0.103	0.159	1
PSMC5	7.59759e-06	-0.425609	0.043	0.111	0.177427
SLC38A2	2.57225e-05	-0.42641	0.05	0.115	0.600697
PSMD7	3.68884e-07	-0.42867	0.03	0.105	0.00861455
GRK2	0.00052549	-0.431303	0.059	0.111	1
PSMB2	5.71647e-07	-0.432651	0.039	0.117	0.0133497
SNRPB2	3.19794e-08	-0.436931	0.037	0.126	0.000746814
RNASEH2C	1.43642e-07	-0.437434	0.041	0.127	0.00335447
SEM1	3.6993e-06	-0.438186	0.082	0.164	0.0863898
ENY2	7.08673e-07	-0.440893	0.048	0.129	0.0165496
GSPT1	1.51542e-06	-0.441188	0.043	0.118	0.0353896
NONO	8.22124e-06	-0.443839	0.057	0.128	0.191991
MRPL51	1.12269e-07	-0.444122	0.043	0.131	0.00262182
COX6C	2.39264e-07	-0.446136	0.151	0.256	0.00558753
BAZ1A	1.74053e-05	-0.449348	0.048	0.113	0.406466
NDUFA12	8.39298e-08	-0.44936	0.032	0.115	0.00196001
SNRPC	2.83099e-07	-0.450731	0.041	0.123	0.00661121
KRTCAP2	3.50832e-07	-0.452053	0.034	0.112	0.00819297
SCAF11	9.64127e-06	-0.452119	0.085	0.162	0.225153
PHIP	1.65727e-05	-0.452154	0.046	0.11	0.387023
TIMM8B	2.6545e-05	-0.452642	0.041	0.101	0.619905
PSME1	5.92384e-09	-0.453383	0.119	0.243	0.00013834
SRSF10	7.52006e-06	-0.453795	0.08	0.158	0.175616
HNRNPL	4.1575e-05	-0.454564	0.05	0.111	0.970901
RBBP4	7.83625e-07	-0.454777	0.071	0.157	0.0183
LAPTM5	0.00172131	-0.455271	0.126	0.177	1
DBI	2.27055e-08	-0.456739	0.027	0.114	0.000530241
CNBP	1.85681e-09	-0.457928	0.073	0.19	4.3362e-05
THOC7	7.27419e-08	-0.458568	0.053	0.143	0.00169874
SON	1.75965e-06	-0.459885	0.13	0.223	0.0410931
TNRC6B	1.41147e-05	-0.460647	0.064	0.135	0.329619
NDUFA13	2.89026e-05	-0.46079	0.146	0.224	0.674962
MIS18BP1	5.89379e-08	-0.46457	0.043	0.133	0.00137638
PCBP2	2.61897e-05	-0.465333	0.149	0.226	0.611609
NOP10	1.30651e-05	-0.465481	0.071	0.142	0.305109
BRD7	3.90161e-05	-0.466256	0.057	0.12	0.911143
LY6E	8.95418e-08	-0.466977	0.041	0.128	0.00209107
HSD17B11	6.00866e-08	-0.467373	0.037	0.123	0.0014032
MRPL20	3.8619e-07	-0.467695	0.037	0.114	0.00901869
ANAPC16	2.2356e-06	-0.468573	0.034	0.103	0.052208
C19orf70	2.04565e-09	-0.468657	0.014	0.102	4.77721e-05
ABRACL	4.94379e-06	-0.47113	0.064	0.138	0.115452
SF3B5	1.26075e-08	-0.471574	0.053	0.153	0.000294423
PSMB7	8.0927e-09	-0.472829	0.025	0.115	0.000188989
NUDC	1.65938e-06	-0.475403	0.071	0.153	0.0387516
MT-CO2	3.59706e-21	-0.47629	0.943	0.951	8.40022e-17
KLF6	0.0531274	-0.476717	0.101	0.13	1
NKTR	9.06072e-06	-0.477438	0.087	0.164	0.211595
CSNK2B	7.45214e-07	-0.477991	0.066	0.151	0.017403
PSMB4	1.13926e-06	-0.478444	0.043	0.119	0.0266051
DDX3X	0.000157214	-0.479108	0.087	0.149	1
LSM4	6.8783e-07	-0.481981	0.034	0.109	0.0160629
PSMD8	7.56877e-08	-0.482331	0.037	0.121	0.00176753
SRSF11	2.74164e-08	-0.482762	0.071	0.174	0.000640256
TMED9	6.03967e-07	-0.485321	0.048	0.128	0.0141044
SLC25A39	8.33632e-07	-0.486027	0.048	0.127	0.0194678
IER2	6.67995e-06	-0.486839	0.048	0.118	0.155997
RPL36AL	6.43256e-10	-0.487659	0.181	0.314	1.5022e-05
GTF3A	6.76493e-07	-0.48772	0.092	0.182	0.0157981
ATP5F1D	6.39575e-09	-0.487782	0.114	0.234	0.00014936
CAMLG	5.36685e-07	-0.489892	0.043	0.122	0.0125332
CUTA	3.2943e-06	-0.49012	0.101	0.185	0.0769317
C8orf59	2.41032e-10	-0.491814	0.039	0.149	5.62881e-06
COX5B	4.53036e-08	-0.493588	0.144	0.256	0.00105797
GUSB	7.94268e-07	-0.493853	0.03	0.101	0.0185485
LSM8	1.06607e-07	-0.49653	0.025	0.103	0.00248959
SYPL1	4.41857e-07	-0.496615	0.032	0.107	0.0103187
STOML2	8.38523e-09	-0.49782	0.027	0.117	0.00019582
MPHOSPH8	4.05041e-07	-0.499591	0.032	0.107	0.00945892
DEK	4.73633e-10	-0.501586	0.117	0.246	1.10608e-05
NDUFS8	5.5329e-08	-0.50242	0.032	0.115	0.0012921
PABPC1	1.38472e-14	-0.502967	0.439	0.568	3.23374e-10
CHCHD2	1.0489e-09	-0.503244	0.265	0.384	2.44949e-05
HLA-DPB1	1.61292e-07	-0.505315	0.066	0.16	0.00376665
SRI	2.59643e-10	-0.509729	0.027	0.132	6.06344e-06
PAK2	3.31104e-06	-0.511137	0.069	0.146	0.0773228
NDUFB1	1.74317e-06	-0.514682	0.073	0.154	0.0407083
SLIRP	3.02289e-10	-0.514803	0.023	0.124	7.05936e-06
RNPS1	3.34344e-08	-0.515382	0.041	0.132	0.000780794
RTF1	3.12928e-08	-0.517779	0.048	0.14	0.00073078
ST13	7.78075e-09	-0.51852	0.142	0.26	0.000181704
IRF2BP2	2.12871e-08	-0.519046	0.021	0.104	0.000497118
HP1BP3	1.19066e-06	-0.519227	0.05	0.127	0.0278055
PYURF	8.11431e-10	-0.520488	0.025	0.123	1.89493e-05
KPNB1	1.49555e-05	-0.520521	0.078	0.148	0.349256
HSPA9	1.0407e-08	-0.520847	0.034	0.125	0.000243034
HECTD1	2.04256e-05	-0.521509	0.041	0.102	0.476999
LAPTM4A	6.70165e-08	-0.522173	0.023	0.101	0.00156504
HPRT1	1.48679e-08	-0.522219	0.037	0.128	0.000347209
CCT5	8.55415e-09	-0.523643	0.059	0.163	0.000199765
SF3B2	1.40203e-07	-0.523979	0.053	0.14	0.00327415
TMEM258	1.84067e-09	-0.524675	0.11	0.233	4.29852e-05
PRPF38B	1.60099e-08	-0.524877	0.027	0.115	0.000373878
PYCARD	1.62437e-10	-0.525734	0.023	0.127	3.7934e-06
PHF14	5.24972e-06	-0.527407	0.046	0.114	0.122597
PSMA3-AS1	1.50398e-05	-0.52991	0.062	0.129	0.351223
HNRNPA0	8.07221e-10	-0.531149	0.05	0.159	1.8851e-05
THRAP3	7.00208e-10	-0.531287	0.057	0.17	1.6352e-05
PRELID1	5.3444e-08	-0.531556	0.053	0.144	0.00124808
SF3B6	1.18635e-09	-0.532855	0.043	0.149	2.77049e-05
MT-CO3	1.09552e-28	-0.53307	0.973	0.97	2.55837e-24
CSNK2A1	3.07797e-08	-0.53396	0.023	0.104	0.000718798
QARS	9.8301e-11	-0.535349	0.009	0.105	2.29562e-06
NCF4	7.31806e-08	-0.53538	0.039	0.125	0.00170899
TMEM165	4.64511e-07	-0.537863	0.032	0.106	0.0108477
RWDD1	1.41406e-09	-0.538821	0.025	0.12	3.30227e-05
RTRAF	9.86247e-11	-0.538849	0.082	0.212	2.30318e-06
ATP5PD	2.89416e-10	-0.540457	0.037	0.145	6.75873e-06
NDUFB8	1.08284e-07	-0.542078	0.071	0.164	0.00252875
PCM1	1.10975e-06	-0.542209	0.082	0.168	0.025916
EIF6	7.44979e-10	-0.542563	0.011	0.101	1.73975e-05
GNL3	3.49671e-10	-0.543214	0.014	0.108	8.16586e-06
DNAJC7	1.32431e-07	-0.543214	0.053	0.14	0.00309266
XBP1	3.57279e-09	-0.547155	0.021	0.11	8.34354e-05
CORO1A	3.62022e-06	-0.548409	0.066	0.142	0.0845429
FKBP4	4.35413e-11	-0.549206	0.007	0.104	1.01682e-06
NOL7	1.64544e-09	-0.549324	0.025	0.12	3.8426e-05
SNRPD3	5.79469e-12	-0.552305	0.053	0.186	1.35323e-07
DNPH1	3.04814e-11	-0.5527	0.009	0.11	7.11832e-07
RPL7L1	1.68415e-10	-0.553812	0.011	0.107	3.93299e-06
UBA2	5.16446e-10	-0.558989	0.014	0.106	1.20606e-05
TM7SF3	1.20126e-07	-0.559662	0.046	0.131	0.00280531
RIF1	7.20944e-09	-0.559894	0.032	0.124	0.000168362
MT-ND6	5.39342e-05	-0.56233	0.101	0.17	1
PRMT1	5.87195e-12	-0.562864	0.032	0.153	1.37128e-07
BASP1	3.83302e-05	-0.563253	0.043	0.104	0.895124
SEC62	8.1575e-10	-0.565999	0.069	0.182	1.90502e-05
SYNCRIP	5.66225e-11	-0.568861	0.021	0.127	1.3223e-06
WSB1	2.36539e-08	-0.570579	0.039	0.13	0.000552391
UQCRC2	3.65349e-10	-0.572285	0.023	0.122	8.53201e-06
EIF4EBP1	4.59944e-11	-0.572626	0.011	0.112	1.07411e-06
BST2	1.79923e-10	-0.573138	0.011	0.107	4.20175e-06
COX4I1	9.86524e-16	-0.573177	0.263	0.448	2.30383e-11
ERGIC3	8.4941e-11	-0.573666	0.014	0.113	1.98363e-06
TRIM28	1.69371e-08	-0.573707	0.043	0.136	0.000395532
LARS	2.86446e-10	-0.574116	0.018	0.117	6.68938e-06
EIF3G	4.80735e-09	-0.576253	0.062	0.166	0.000112266
WDR43	6.65674e-11	-0.57712	0.007	0.103	1.55455e-06
MDM4	6.66673e-10	-0.579328	0.037	0.141	1.55688e-05
NOP56	3.80288e-10	-0.579701	0.021	0.118	8.88086e-06
TMBIM4	2.99722e-07	-0.580235	0.041	0.12	0.0069994
ATRX	4.53137e-09	-0.581256	0.059	0.163	0.000105821
H2AFZ	2.54884e-10	-0.581683	0.227	0.354	5.95229e-06
FRG1	8.81567e-10	-0.5818	0.027	0.124	2.05872e-05
BOD1L1	1.99887e-07	-0.58205	0.034	0.112	0.00466796
SET	7.9681e-17	-0.584251	0.295	0.481	1.86079e-12
C6orf48	3.47327e-09	-0.585217	0.037	0.133	8.11113e-05
MZT2A	1.98392e-09	-0.585647	0.034	0.132	4.63304e-05
HMGN3	1.19671e-10	-0.586254	0.032	0.14	2.79467e-06
MDH1	1.35019e-10	-0.586546	0.016	0.114	3.1531e-06
DKC1	1.66086e-09	-0.586607	0.027	0.123	3.87861e-05
SND1	7.62801e-11	-0.586802	0.014	0.113	1.78137e-06
CDK4	1.06027e-11	-0.586873	0.002	0.101	2.47606e-07
FAM45A	2.98337e-10	-0.591029	0.014	0.108	6.96705e-06
PGLS	4.85256e-10	-0.592487	0.037	0.142	1.13322e-05
TMEM14B	1.95021e-09	-0.593523	0.039	0.138	4.55432e-05
LSP1	5.76188e-10	-0.594639	0.011	0.102	1.34557e-05
ATP5ME	2.78413e-09	-0.596	0.11	0.224	6.50178e-05
ATP5PB	2.78949e-11	-0.596342	0.055	0.179	6.51429e-07
PAICS	5.97839e-12	-0.597411	0.007	0.112	1.39613e-07
SRM	1.01475e-11	-0.597421	0.018	0.129	2.36975e-07
SUPT16H	3.09267e-11	-0.598455	0.018	0.124	7.2223e-07
PPIG	1.88035e-10	-0.599728	0.027	0.131	4.39118e-06
SEC61G	7.19764e-09	-0.599987	0.064	0.166	0.000168086
GGCT	4.60542e-12	-0.600188	0.009	0.116	1.0755e-07
NDUFAB1	2.72327e-12	-0.601431	0.016	0.13	6.35965e-08
SNRNP70	1.51511e-10	-0.601489	0.018	0.118	3.53824e-06
CYBA	3.30129e-11	-0.601745	0.167	0.31	7.7095e-07
IL1B	1.48112e-12	-0.603493	0.009	0.121	3.45885e-08
NDUFS2	5.61937e-10	-0.603761	0.016	0.109	1.31229e-05
RNF130	7.53288e-11	-0.604166	0.048	0.165	1.75915e-06
AC004687.1	1.42092e-09	-0.607355	0.014	0.102	3.31827e-05
LRPPRC	2.74352e-11	-0.60765	0.005	0.102	6.40694e-07
CFDP1	5.5562e-11	-0.60858	0.009	0.107	1.29754e-06
MGST2	8.98338e-12	-0.609532	0.014	0.122	2.09789e-07
BCLAF1	7.57555e-11	-0.612665	0.034	0.146	1.76912e-06
UXT	7.6213e-13	-0.613447	0.066	0.208	1.7798e-08
UPF2	1.27852e-07	-0.618787	0.053	0.139	0.00298574
MRPL52	9.30052e-15	-0.619736	0.014	0.149	2.17195e-10
SRPK1	6.38263e-12	-0.619951	0.009	0.115	1.49053e-07
DDX18	1.09922e-12	-0.621041	0.014	0.13	2.567e-08
LST1	5.36504e-11	-0.621342	0.011	0.112	1.2529e-06
BZW2	3.61498e-11	-0.622085	0.009	0.108	8.44207e-07
NUCKS1	2.39547e-09	-0.623286	0.103	0.217	5.59413e-05
XRCC5	6.51204e-10	-0.624385	0.103	0.223	1.52076e-05
DDOST	8.17113e-11	-0.62617	0.016	0.116	1.9082e-06
TMEM14C	1.34855e-11	-0.626176	0.046	0.17	3.14927e-07
HNRNPC	3.45226e-11	-0.626335	0.101	0.232	8.06206e-07
LIMD2	6.49333e-11	-0.627179	0.032	0.142	1.51639e-06
NOP58	1.53095e-11	-0.627247	0.011	0.116	3.57523e-07
ANP32A	3.47302e-07	-0.629754	0.092	0.181	0.00811053
CNPY2	2.83586e-11	-0.62988	0.009	0.109	6.62258e-07
SRP72	5.45945e-12	-0.63196	0.023	0.137	1.27494e-07
MCM3	2.89349e-12	-0.631988	0.002	0.106	6.75716e-08
CCT6A	2.19304e-12	-0.632224	0.041	0.169	5.12141e-08
PRPF40A	1.74875e-12	-0.632625	0.025	0.146	4.08386e-08
ATP5PO	2.69874e-12	-0.633442	0.064	0.2	6.30236e-08
AHSP	1.36778e-08	-0.634091	0.021	0.104	0.000319418
MRPL57	8.94746e-12	-0.636902	0.03	0.146	2.0895e-07
PCNA	2.07733e-11	-0.637287	0.009	0.11	4.85119e-07
KTN1	4.79528e-13	-0.643391	0.082	0.232	1.11984e-08
OLA1	1.47183e-12	-0.643583	0.009	0.12	3.43716e-08
ARMH1	2.89938e-13	-0.644806	0.011	0.132	6.77092e-09
SSR3	4.76546e-12	-0.645152	0.023	0.138	1.11288e-07
TYMS	1.87859e-13	-0.646561	0.011	0.132	4.38708e-09
FAM133B	3.43177e-10	-0.646696	0.027	0.129	8.01422e-06
ANP32E	6.64447e-11	-0.648051	0.016	0.117	1.55168e-06
MDH2	3.95155e-11	-0.649588	0.055	0.175	9.22804e-07
HNRNPR	9.31501e-14	-0.649595	0.053	0.2	2.17533e-09
UFC1	2.69578e-12	-0.649718	0.037	0.161	6.29545e-08
ATP5MF	4.56535e-10	-0.650966	0.101	0.221	1.06615e-05
XRN2	2.86304e-12	-0.651955	0.014	0.126	6.68605e-08
SLC25A3	3.73031e-16	-0.652651	0.211	0.395	8.71138e-12
JUND	7.36668e-13	-0.65491	0.174	0.328	1.72034e-08
SMCHD1	1.90662e-10	-0.655533	0.034	0.141	4.45252e-06
TXN	1.04853e-14	-0.655738	0.181	0.35	2.44864e-10
FOXP1	3.76321e-11	-0.655994	0.048	0.167	8.78821e-07
MTDH	3.70969e-12	-0.656566	0.094	0.234	8.66325e-08
SYNC	3.0531e-11	-0.657544	0.025	0.134	7.1299e-07
P4HB	1.38468e-11	-0.658128	0.112	0.248	3.23365e-07
MARCKSL1	1.60138e-12	-0.658344	0.014	0.128	3.7397e-08
PDCD4	1.33678e-12	-0.660446	0.069	0.208	3.12179e-08
PCLAF	2.86249e-14	-0.66146	0.023	0.16	6.68478e-10
EIF3B	1.54448e-13	-0.661619	0.011	0.134	3.60682e-09
TCF25	4.22841e-09	-0.66258	0.098	0.209	9.8746e-05
GADD45GIP1	1.9811e-13	-0.663846	0.011	0.131	4.62646e-09
SMARCC1	5.88874e-14	-0.663968	0.018	0.149	1.3752e-09
FCER1A	3.08639e-12	-0.66529	0.007	0.115	7.20764e-08
LSM5	1.84308e-13	-0.665668	0.014	0.136	4.30414e-09
DDX21	8.38158e-15	-0.666817	0.027	0.171	1.95735e-10
NDUFB11	2.76703e-14	-0.670891	0.092	0.253	6.46184e-10
SEC11A	4.97159e-15	-0.675234	0.053	0.208	1.16101e-10
PPM1G	1.84554e-14	-0.677395	0.018	0.152	4.3099e-10
U2SURP	1.67433e-13	-0.678547	0.018	0.144	3.91007e-09
SSB	1.33212e-15	-0.679995	0.041	0.197	3.1109e-11
MCM7	5.24535e-13	-0.681691	0.011	0.128	1.22495e-08
SRSF3	2.58322e-18	-0.681811	0.105	0.308	6.03259e-14
ERH	1.18271e-14	-0.68237	0.048	0.199	2.76198e-10
NHP2	5.25844e-14	-0.682831	0.016	0.145	1.228e-09
APLP2	4.52514e-11	-0.683078	0.016	0.119	1.05676e-06
PDCD5	4.34633e-13	-0.686986	0.007	0.12	1.015e-08
PDZD8	4.02015e-12	-0.687674	0.034	0.157	9.38826e-08
EBPL	9.39586e-15	-0.688936	0.014	0.149	2.19421e-10
CNOT7	2.84647e-11	-0.689327	0.018	0.123	6.64736e-07
ACAP1	7.57665e-12	-0.68938	0.011	0.118	1.76938e-07
HLA-DPA1	4.31146e-12	-0.690009	0.039	0.163	1.00686e-07
SEC61B	1.33789e-14	-0.690815	0.059	0.212	3.12438e-10
EIF3D	2.77624e-12	-0.690958	0.039	0.163	6.48334e-08
SELENOH	1.22997e-13	-0.691915	0.055	0.196	2.87235e-09
PSMB1	7.67998e-14	-0.693662	0.057	0.203	1.79351e-09
GDI2	1.82547e-13	-0.693965	0.053	0.194	4.26301e-09
EIF4A1	2.70624e-10	-0.696533	0.034	0.138	6.31988e-06
HDC	1.37716e-11	-0.699587	0.005	0.105	3.21608e-07
EIF2S3	1.29711e-13	-0.700141	0.03	0.162	3.02915e-09
TRMT112	3.65766e-14	-0.702157	0.037	0.177	8.54174e-10
PPP1R14B	6.29493e-14	-0.709311	0.039	0.178	1.47005e-09
SUMF2	1.52569e-13	-0.709791	0.03	0.163	3.56294e-09
GABPB1-AS1	5.81222e-09	-0.710065	0.041	0.137	0.000135733
EIF1AX	1.21899e-10	-0.710199	0.057	0.171	2.8467e-06
PHKG1	4.47212e-12	-0.710893	0.014	0.123	1.04437e-07
EREG	2.61162e-10	-0.711875	0.011	0.104	6.09892e-06
MAT2A	5.8035e-13	-0.712563	0.007	0.119	1.35529e-08
CCT7	5.91725e-14	-0.7154	0.023	0.153	1.38186e-09
DDT	1.20893e-14	-0.721835	0.055	0.206	2.82321e-10
KANSL1	2.51055e-11	-0.723161	0.016	0.121	5.86289e-07
SNRPG	1.66849e-16	-0.723811	0.016	0.165	3.89643e-12
PSMA4	1.51954e-14	-0.726755	0.025	0.163	3.54858e-10
ATP5IF1	2.19212e-13	-0.727437	0.092	0.239	5.11925e-09
EIF3I	3.68273e-15	-0.7301	0.023	0.164	8.60028e-11
PHB	2.52143e-15	-0.731399	0.009	0.143	5.8883e-11
HADHA	3.03132e-13	-0.732329	0.046	0.181	7.07904e-09
H2AFV	1.82246e-13	-0.733298	0.059	0.201	4.25599e-09
SF1	1.32686e-11	-0.734453	0.046	0.166	3.09861e-07
AC092069.1	3.39105e-11	-0.735268	0.007	0.104	7.91911e-07
CCT4	2.59066e-16	-0.736486	0.011	0.157	6.04996e-12
KHDRBS1	5.26487e-15	-0.736755	0.037	0.183	1.22951e-10
RBM6	3.131e-12	-0.738743	0.009	0.117	7.31184e-08
UQCRQ	1.17135e-15	-0.74015	0.05	0.209	2.73544e-11
VDAC1	3.28241e-16	-0.740266	0.018	0.166	7.66542e-12
FXR1	2.84367e-13	-0.744446	0.03	0.158	6.64082e-09
MGST1	3.27495e-14	-0.747081	0.007	0.13	7.64798e-10
ANKRD36C	1.30194e-11	-0.749395	0.005	0.104	3.04041e-07
CD81	3.07311e-13	-0.750776	0.011	0.129	7.17663e-09
NDUFB2	2.79394e-15	-0.751669	0.03	0.175	6.5247e-11
PSME2	1.70822e-13	-0.752598	0.016	0.137	3.9892e-09
YBX1	9.27294e-30	-0.756657	0.359	0.596	2.16551e-25
GCA	8.89723e-05	-0.75734	0.062	0.123	1
NME1	3.05568e-16	-0.75786	0.005	0.144	7.13592e-12
PHB2	7.75131e-15	-0.757925	0.039	0.184	1.81016e-10
KLF1	1.06068e-14	-0.758941	0.014	0.146	2.47701e-10
ESD	3.99241e-16	-0.759186	0.014	0.157	9.32349e-12
LSM2	3.14468e-15	-0.760654	0.009	0.142	7.34378e-11
PRKDC	1.50676e-14	-0.763642	0.018	0.152	3.51874e-10
ARL6IP4	3.21088e-18	-0.763982	0.053	0.233	7.49837e-14
CCNL1	1.61681e-09	-0.764444	0.032	0.129	3.77573e-05
HNRNPAB	3.20444e-16	-0.764652	0.027	0.181	7.48334e-12
MT-ND3	1.4357e-48	-0.766526	0.769	0.911	3.3528e-44
N4BP2L2	5.89767e-15	-0.774257	0.062	0.217	1.37728e-10
TFDP2	1.94181e-14	-0.774477	0.014	0.143	4.53471e-10
CCT3	1.73178e-16	-0.776956	0.016	0.165	4.04422e-12
RSRP1	8.55825e-13	-0.777376	0.025	0.147	1.99861e-08
APEX1	3.57887e-17	-0.777638	0.064	0.239	8.35773e-13
SPCS2	6.44411e-13	-0.779847	0.043	0.173	1.50489e-08
PRDX1	6.16813e-16	-0.779954	0.041	0.197	1.44044e-11
CCT2	7.42039e-18	-0.782136	0.023	0.188	1.73288e-13
TSPO	5.09274e-16	-0.783445	0.108	0.286	1.18931e-11
COX5A	2.24773e-19	-0.785191	0.053	0.241	5.24912e-15
HMGA1	7.22196e-18	-0.786573	0.066	0.248	1.68654e-13
ATP5MC1	1.15831e-18	-0.787386	0.009	0.171	2.705e-14
CLNS1A	1.63451e-17	-0.788242	0.032	0.196	3.81707e-13
PABPC4	1.03467e-15	-0.789515	0.018	0.161	2.41626e-11
CTNNBL1	2.83979e-16	-0.790187	0.027	0.18	6.63176e-12
SSR2	3.87046e-17	-0.790643	0.048	0.217	9.03869e-13
PARP1	1.31819e-15	-0.790664	0.018	0.161	3.07837e-11
SNRPB	1.84435e-15	-0.790989	0.059	0.217	4.30711e-11
HIST1H4C	1.08301e-13	-0.794742	0.046	0.186	2.52915e-09
ATP5MC3	1.53525e-18	-0.802085	0.073	0.262	3.58527e-14
TENT5A	1.66611e-12	-0.804782	0.011	0.124	3.89086e-08
ARGLU1	5.80366e-16	-0.805307	0.073	0.241	1.35533e-11
DDX46	5.99913e-14	-0.805444	0.016	0.142	1.40098e-09
FBL	2.28329e-18	-0.806378	0.014	0.177	5.33216e-14
PRPF4B	6.78857e-15	-0.808491	0.025	0.165	1.58533e-10
TIMM13	2.06236e-17	-0.809436	0.021	0.18	4.81623e-13
CLEC11A	2.88798e-15	-0.810413	0.034	0.182	6.7443e-11
PTPRC	1.76765e-11	-0.810679	0.037	0.154	4.12799e-07
TPR	1.60777e-14	-0.815955	0.016	0.146	3.75464e-10
TOMM7	3.17751e-22	-0.816275	0.103	0.33	7.42044e-18
HNRNPD	4.75013e-17	-0.818797	0.064	0.236	1.1093e-12
SRSF7	4.55806e-20	-0.820928	0.034	0.224	1.06444e-15
IGFBP7	9.05007e-18	-0.821708	0.007	0.159	2.11346e-13
RSL1D1	4.9642e-18	-0.822734	0.009	0.166	1.15929e-13
APRT	1.62799e-17	-0.822996	0.034	0.2	3.80184e-13
CSF3R	6.14297e-09	-0.826481	0.032	0.124	0.000143457
RBM25	1.24144e-17	-0.828474	0.03	0.196	2.89913e-13
CCT8	5.40749e-19	-0.829443	0.03	0.205	1.26281e-14
NDUFC2	4.95682e-19	-0.830989	0.027	0.202	1.15757e-14
AIF1	1.02285e-16	-0.831825	0.025	0.181	2.38866e-12
UQCRB	1.25692e-24	-0.833436	0.183	0.421	2.93529e-20
MT-ND5	2.65421e-36	-0.834849	0.478	0.697	6.19839e-32
ALOX5AP	2.24766e-07	-0.835269	0.034	0.113	0.00524895
IKZF1	4.0313e-18	-0.836468	0.018	0.183	9.41429e-14
SERBP1	4.52856e-23	-0.836505	0.128	0.358	1.05755e-18
SRRM1	2.30897e-18	-0.839101	0.034	0.207	5.39213e-14
EIF5A	1.16087e-20	-0.8397	0.172	0.379	2.71099e-16
METAP2	2.73215e-18	-0.841903	0.03	0.2	6.38039e-14
SRSF5	4.65048e-19	-0.842867	0.059	0.247	1.08603e-14
ILF3	1.60107e-15	-0.843208	0.021	0.162	3.73897e-11
TOMM20	5.0151e-18	-0.849968	0.032	0.2	1.17118e-13
HNRNPA1P48	1.667e-17	-0.852088	0.016	0.171	3.89295e-13
ILF2	1.22716e-17	-0.852768	0.021	0.18	2.86578e-13
SRRM2	6.79906e-17	-0.853702	0.08	0.255	1.58778e-12
AC020656.1	7.12203e-12	-0.85377	0.023	0.138	1.66321e-07
MRPS21	3.53077e-19	-0.859255	0.009	0.175	8.24541e-15
H1FX	1.05263e-16	-0.860922	0.142	0.319	2.45821e-12
BLVRB	3.00651e-17	-0.864444	0.073	0.246	7.02111e-13
FABP5	6.3751e-19	-0.865124	0.016	0.184	1.48878e-14
ATP5F1B	2.20869e-19	-0.867679	0.071	0.259	5.15796e-15
ZFAS1	6.76364e-23	-0.869328	0.124	0.348	1.57951e-18
SLC25A37	1.2397e-17	-0.87201	0.096	0.278	2.89508e-13
SFPQ	3.55655e-19	-0.87443	0.073	0.263	8.30561e-15
ICAM3	3.30173e-17	-0.87552	0.011	0.162	7.71052e-13
EIF3H	2.29017e-20	-0.878597	0.059	0.256	5.34824e-16
HSPE1	1.7424e-20	-0.879184	0.016	0.196	4.06902e-16
CCDC88A	1.29489e-15	-0.880904	0.009	0.146	3.02395e-11
CYTL1	1.4447e-18	-0.882195	0.002	0.158	3.37381e-14
ZRANB2	2.25223e-17	-0.884493	0.016	0.171	5.25963e-13
HNRNPU	4.40862e-23	-0.885891	0.19	0.416	1.02955e-18
ARID1B	3.12493e-15	-0.886104	0.039	0.187	7.29766e-11
MALAT1	6.25248e-176	-0.886134	0.529	0.998	1.46014e-171
RANBP1	3.91884e-18	-0.887158	0.023	0.186	9.15167e-14
RNASEH2B	1.33837e-18	-0.890943	0.002	0.158	3.12549e-14
LDHA	5.09132e-21	-0.891713	0.057	0.258	1.18898e-16
HMGB2	3.12578e-17	-0.894526	0.08	0.255	7.29963e-13
PLAC8	2.97321e-19	-0.895044	0.041	0.224	6.94334e-15
PDIA6	2.40418e-17	-0.898535	0.034	0.195	5.61449e-13
RPL4	8.07317e-38	-0.898784	0.346	0.609	1.88533e-33
HSPA5	2.38963e-17	-0.902856	0.023	0.181	5.58051e-13
CDK6	1.7738e-18	-0.906833	0.046	0.221	4.14236e-14
PFDN5	5.91528e-27	-0.908546	0.135	0.391	1.38139e-22
ERP29	8.52245e-18	-0.912168	0.064	0.237	1.99025e-13
SSBP1	1.44444e-20	-0.914869	0.011	0.188	3.3732e-16
BPI	2.44377e-11	-0.917472	0.025	0.135	5.70693e-07
ATP5F1A	3.9844e-24	-0.921762	0.041	0.264	9.30476e-20
PPIB	8.30354e-20	-0.924911	0.076	0.268	1.93913e-15
DDX5	4.16777e-23	-0.925202	0.128	0.355	9.73299e-19
RSL24D1	3.72274e-23	-0.926011	0.018	0.22	8.69371e-19
OSTC	2.22186e-22	-0.928512	0.014	0.207	5.1887e-18
HSP90AA1	6.99299e-40	-0.92864	0.24	0.547	1.63307e-35
CAT	1.02483e-21	-0.933624	0.055	0.258	2.39329e-17
APOC1	2.55237e-22	-0.939866	0.027	0.23	5.96054e-18
LCP1	5.40308e-15	-0.942719	0.023	0.162	1.26178e-10
RBM3	6.40222e-21	-0.942959	0.05	0.245	1.49511e-16
CNRIP1	6.72584e-20	-0.949589	0.005	0.172	1.57069e-15
HNRNPM	2.73774e-21	-0.949891	0.039	0.233	6.39345e-17
LMO4	9.78993e-14	-0.950981	0.027	0.158	2.28624e-09
DUT	1.41042e-24	-0.955327	0.05	0.278	3.29376e-20
NOP53	3.21408e-25	-0.957523	0.03	0.253	7.50585e-21
COMMD6	1.43703e-21	-0.959643	0.034	0.227	3.35589e-17
HNRNPA3	1.08635e-21	-0.960607	0.094	0.301	2.53694e-17
IGLL1	1.10175e-18	-0.961257	0.002	0.159	2.57292e-14
RBMX	2.14199e-21	-0.961662	0.037	0.231	5.00219e-17
CANX	7.53661e-19	-0.965656	0.043	0.218	1.76002e-14
SNRPF	1.40621e-25	-0.965989	0.021	0.243	3.28393e-21
TUFM	1.17405e-22	-0.966707	0.03	0.233	2.74176e-18
HSPA8	2.49495e-26	-0.96735	0.098	0.342	5.82646e-22
MYC	5.87362e-22	-0.968759	0.018	0.21	1.37167e-17
SNRPE	9.78534e-24	-0.970233	0.018	0.224	2.28517e-19
TPT1	4.48946e-98	-0.970989	0.673	0.906	1.04842e-93
RETN	1.68585e-07	-0.980411	0.059	0.147	0.00393697
TBCA	2.86408e-24	-0.982332	0.023	0.235	6.68849e-20
UBA52	1.7159e-66	-0.986158	0.403	0.745	4.00715e-62
EIF5B	6.19515e-20	-0.988386	0.016	0.189	1.44675e-15
PRDX2	1.54531e-23	-0.989106	0.027	0.234	3.60875e-19
FAU	2.52208e-65	-0.989501	0.428	0.752	5.88982e-61
HSP90B1	2.17115e-20	-0.997761	0.039	0.227	5.07028e-16
EIF3M	2.55595e-25	-1.00137	0.021	0.239	5.96892e-21
PPA1	3.76034e-22	-1.00138	0.005	0.187	8.78152e-18
MZT2B	3.93261e-24	-1.01079	0.057	0.276	9.18382e-20
TAF1D	3.80216e-22	-1.01868	0.021	0.213	8.87918e-18
ITGA4	2.90199e-20	-1.02506	0.014	0.189	6.77702e-16
TMSB10	1.05094e-57	-1.02641	0.359	0.701	2.45425e-53
PA2G4	7.99954e-28	-1.02991	0.048	0.295	1.86813e-23
NASP	2.12884e-23	-1.03566	0.039	0.248	4.97148e-19
RPL17	8.25251e-29	-1.05113	0.073	0.331	1.92721e-24
EIF3K	6.04166e-29	-1.05337	0.066	0.322	1.41091e-24
SNRPD1	6.86529e-26	-1.0535	0.018	0.238	1.60325e-21
ZFP36L2	1.38795e-30	-1.05792	0.039	0.305	3.24128e-26
POLR2J3.1	3.16777e-20	-1.06255	0.016	0.192	7.3977e-16
SLC25A5	3.56628e-28	-1.06543	0.101	0.351	8.32833e-24
C1QBP	9.51518e-27	-1.06865	0.021	0.248	2.22208e-22
EIF4B	1.563e-28	-1.07739	0.057	0.309	3.65007e-24
HMGN2	2.79154e-26	-1.07879	0.098	0.339	6.51908e-22
NUCB2	1.4023e-29	-1.08687	0.103	0.368	3.2748e-25
RPL35A	1.36293e-89	-1.08718	0.577	0.844	3.18284e-85
EIF3A	2.85222e-26	-1.0875	0.027	0.254	6.66078e-22
S100A12	0.000106107	-1.08766	0.105	0.055	1
COX7C	1.69883e-41	-1.10401	0.142	0.476	3.96727e-37
GYPC	2.51973e-29	-1.1077	0.032	0.281	5.88432e-25
SNRPD2	1.95006e-30	-1.10794	0.032	0.29	4.55397e-26
PNISR	5.20055e-26	-1.1083	0.039	0.268	1.21448e-21
MYB	1.18566e-26	-1.11282	0.011	0.233	2.76888e-22
PEBP1	3.13145e-28	-1.1147	0.041	0.284	7.31287e-24
CTSG	5.40118e-17	-1.11661	0.032	0.194	1.26134e-12
TKT	7.03771e-33	-1.11833	0.071	0.351	1.64352e-28
HNRNPDL	8.59116e-29	-1.11856	0.034	0.278	2.00629e-24
MNDA	5.97536e-12	-1.13175	0.021	0.132	1.39543e-07
EEF1D	7.39217e-38	-1.13342	0.098	0.416	1.72629e-33
NSA2	6.3104e-29	-1.1347	0.007	0.242	1.47367e-24
RPL22L1	2.08443e-33	-1.14314	0.034	0.317	4.86776e-29
HBD	2.68665e-29	-1.14354	0.085	0.347	6.27414e-25
LSM7	5.60376e-30	-1.14434	0.032	0.284	1.30865e-25
EIF3L	6.69312e-33	-1.14691	0.032	0.307	1.56304e-28
GSTP1	1.11767e-35	-1.14748	0.151	0.443	2.6101e-31
TFRC	5.07478e-21	-1.15309	0.005	0.18	1.18511e-16
IMPDH2	2.41415e-30	-1.15991	0.021	0.272	5.63777e-26
SNHG8	2.79369e-34	-1.16132	0.03	0.313	6.5241e-30
FUS	2.85828e-27	-1.16216	0.059	0.299	6.67494e-23
EIF3F	1.37088e-32	-1.16387	0.032	0.303	3.2014e-28
CD24	1.15646e-15	-1.16422	0.016	0.157	2.70068e-11
LUC7L3	1.06992e-28	-1.19619	0.037	0.283	2.49859e-24
RPS17	3.29911e-38	-1.19778	0.041	0.352	7.7044e-34
CD74	4.19473e-26	-1.21667	0.05	0.28	9.79596e-22
LDHB	2.06773e-43	-1.23967	0.128	0.466	4.82877e-39
CALR	1.39336e-33	-1.2442	0.153	0.433	3.25391e-29
ATP5MC2	7.94649e-47	-1.25716	0.135	0.492	1.85574e-42
MIF	1.43701e-38	-1.25787	0.041	0.352	3.35586e-34
PRSS57	4.58424e-32	-1.25956	0.016	0.275	1.07056e-27
RAN	8.14717e-39	-1.27896	0.05	0.362	1.90261e-34
HINT1	6.78375e-56	-1.28903	0.117	0.527	1.58421e-51
VIM	2.35416e-43	-1.29205	0.195	0.519	5.49767e-39
HNRNPH1	1.18657e-38	-1.29801	0.055	0.367	2.77099e-34
HLA-DRA	2.23259e-31	-1.31567	0.023	0.28	5.21377e-27
ANXA1	4.10875e-37	-1.32403	0.037	0.336	9.59517e-33
S100A4	4.08848e-60	-1.32973	0.178	0.584	9.54782e-56
HLA-DRB1	6.83444e-30	-1.33108	0.016	0.261	1.59605e-25
RPL36A	3.32384e-72	-1.35054	0.211	0.657	7.76217e-68
EIF3E	1.122e-49	-1.37103	0.034	0.409	2.6202e-45
RPS4Y1	8.1647e-45	-1.38178	0.034	0.382	1.9067e-40
RPL15	2.57838e-104	-1.40883	0.432	0.812	6.02129e-100
PNN	5.83888e-38	-1.41356	0.041	0.346	1.36355e-33
BTF3	2.0351e-63	-1.41692	0.172	0.584	4.75257e-59
HSPD1	5.66209e-42	-1.41884	0.023	0.346	1.32227e-37
RPS27	6.62506e-132	-1.43446	0.483	0.89	1.54715e-127
SOX4	1.7137e-50	-1.45258	0.059	0.438	4.00201e-46
DEFA4	1.26628e-25	-1.45389	0.055	0.289	2.95713e-21
NACA	2.68347e-99	-1.46624	0.256	0.759	6.26672e-95
H2AFY	1.90517e-45	-1.47178	0.055	0.397	4.44913e-41
SPN	5.94676e-43	-1.47307	0.023	0.353	1.38875e-38
RPS20	9.24702e-91	-1.47573	0.236	0.718	2.15946e-86
LTF	4.3046e-11	-1.47604	0.039	0.154	1.00525e-06
SLC25A6	1.81346e-52	-1.48314	0.046	0.432	4.23498e-48
S100A6	6.08168e-68	-1.49921	0.165	0.605	1.42025e-63
AC084033.3	1.02792e-46	-1.51186	0.016	0.365	2.4005e-42
EEF2	7.14905e-67	-1.51937	0.112	0.56	1.66952e-62
STMN1	1.30993e-53	-1.52221	0.03	0.423	3.05908e-49
AZU1	1.91646e-32	-1.52295	0.076	0.36	4.4755e-28
RPLP1	5.87299e-170	-1.53708	0.602	0.965	1.37152e-165
RPL21	1.2415e-142	-1.54744	0.414	0.887	2.89927e-138
ELANE	2.54755e-28	-1.54891	0.089	0.343	5.9493e-24
LYZ	3.11315e-28	-1.5702	0.13	0.392	7.27013e-24
S100A9	6.47877e-15	-1.57319	0.364	0.534	1.51299e-10
NCL	1.33517e-56	-1.57591	0.05	0.459	3.11802e-52
RPL35	1.92795e-111	-1.57981	0.183	0.768	4.50233e-107
RPS27A	6.53908e-153	-1.59382	0.446	0.915	1.52707e-148
RPS11	5.83488e-115	-1.59528	0.314	0.801	1.36262e-110
DEFA3	4.39572e-63	-1.60028	0.412	0.845	1.02653e-58
RPL38	6.46601e-103	-1.60874	0.192	0.728	1.51001e-98
RPS15A	1.71983e-148	-1.61265	0.467	0.906	4.01632e-144
RPS15	2.36322e-138	-1.61619	0.346	0.872	5.51882e-134
RPL31	5.26277e-76	-1.6428	0.094	0.583	1.22901e-71
RPL27A	2.35395e-109	-1.64428	0.233	0.763	5.49719e-105
RACK1	3.64625e-109	-1.67049	0.249	0.765	8.51508e-105
RPL41	4.18153e-177	-1.69728	0.602	0.957	9.76512e-173
RPL27	1.49812e-89	-1.69988	0.092	0.632	3.49856e-85
RPS9	7.71763e-127	-1.70364	0.199	0.796	1.8023e-122
HNRNPA1	1.6129e-111	-1.72127	0.167	0.747	3.76661e-107
RPL10	1.16224e-168	-1.72298	0.549	0.941	2.71418e-164
PRTN3	4.11501e-31	-1.73735	0.041	0.308	9.60978e-27
HBB	5.61985e-144	-1.74108	0.721	0.93	1.3124e-139
RPS19	1.22288e-150	-1.76325	0.265	0.874	2.8558e-146
HBA1	2.60794e-124	-1.76514	0.721	0.898	6.09031e-120
RPL23A	1.61144e-120	-1.7776	0.169	0.774	3.7632e-116
RPLP2	4.9944e-153	-1.78233	0.268	0.88	1.16634e-148
RPS29	1.04839e-145	-1.78715	0.286	0.867	2.4483e-141
RPL36	2.18263e-131	-1.78941	0.222	0.811	5.0971e-127
RPS28	9.47374e-166	-1.80079	0.357	0.917	2.2124e-161
RPL29	7.46221e-145	-1.81237	0.284	0.86	1.74265e-140
RPL22	2.97236e-136	-1.82944	0.162	0.81	6.94135e-132
RPS25	9.2865e-143	-1.83861	0.22	0.839	2.16868e-138
RPL26	8.18095e-160	-1.84384	0.279	0.899	1.9105e-155
RPL13A	1.25565e-156	-1.84529	0.316	0.889	2.93232e-152
RPS10	2.87412e-132	-1.85453	0.195	0.807	6.71193e-128
HSP90AB1	1.09159e-99	-1.86156	0.11	0.67	2.54919e-95
RPL18	2.25734e-146	-1.86764	0.233	0.85	5.27156e-142
RPL3	3.83379e-153	-1.86976	0.224	0.871	8.95305e-149
RPL39	7.51786e-180	-1.87561	0.341	0.941	1.75565e-175
RPS16	9.98559e-133	-1.87568	0.146	0.794	2.33194e-128
EEF1B2	7.83751e-129	-1.88105	0.176	0.788	1.83029e-124
LRRC75A	4.50944e-95	-1.88381	0.073	0.635	1.05309e-90
RPL30	1.10231e-161	-1.88885	0.252	0.893	2.57423e-157
NPM1	1.32761e-118	-1.89025	0.101	0.736	3.10036e-114
RPL23	1.29733e-129	-1.89723	0.167	0.783	3.02966e-125
MPO	2.45186e-37	-1.90267	0.053	0.348	5.72583e-33
RPL13	2.52054e-180	-1.90346	0.359	0.936	5.88621e-176
RPS4X	1.69758e-158	-1.90546	0.277	0.883	3.96436e-154
RPL11	7.92887e-169	-1.90809	0.314	0.904	1.85163e-164
RPL37	4.89399e-172	-1.91605	0.27	0.919	1.14289e-167
RPL34	3.23483e-174	-1.91812	0.284	0.928	7.5543e-170
RPS3	1.71328e-169	-1.92132	0.348	0.911	4.00101e-165
RPL37A	3.64413e-170	-1.92457	0.297	0.913	8.51013e-166
RPL24	1.76497e-128	-1.92762	0.16	0.776	4.12174e-124
RPSA	1.12697e-140	-1.93088	0.188	0.821	2.63181e-136
RPS24	8.24094e-178	-1.94089	0.3	0.932	1.92451e-173
RPS5	1.54866e-134	-1.94244	0.156	0.797	3.61659e-130
RPL7	2.07007e-151	-1.95668	0.215	0.849	4.83423e-147
RPS14	1.38909e-180	-1.97133	0.297	0.931	3.24394e-176
RPL32	1.92151e-177	-1.97652	0.27	0.923	4.48729e-173
RPL19	2.78699e-165	-1.97656	0.265	0.893	6.50845e-161
RPL8	6.5888e-155	-1.97698	0.22	0.858	1.53868e-150
RPS13	1.03874e-150	-1.98233	0.174	0.849	2.42576e-146
RPL9	2.24936e-154	-1.98301	0.211	0.853	5.25293e-150
RPS3A	7.16623e-182	-1.9873	0.302	0.935	1.67353e-177
RPL7A	3.59488e-168	-1.98755	0.256	0.899	8.39511e-164
RPL14	3.1096e-152	-1.99317	0.188	0.85	7.26185e-148
RPL28	1.06155e-183	-1.9938	0.332	0.934	2.47904e-179
RPL10A	2.35963e-141	-2.0151	0.142	0.805	5.51044e-137
RPL18A	2.47475e-164	-2.02415	0.201	0.882	5.77929e-160
HBA2	3.62452e-146	-2.03933	0.545	0.906	8.46433e-142
S100A8	1.78356e-38	-2.0544	0.432	0.73	4.16515e-34
RPS7	3.69272e-170	-2.05739	0.238	0.888	8.62361e-166
RPS6	7.79664e-171	-2.072	0.183	0.893	1.82075e-166
RPLP0	2.83636e-157	-2.08073	0.192	0.855	6.62374e-153
RPS18	1.27605e-186	-2.10484	0.24	0.929	2.97995e-182
RPS23	6.83194e-186	-2.11114	0.243	0.93	1.59546e-181
RPL6	7.54862e-164	-2.12984	0.215	0.866	1.76283e-159
RPL12	9.52047e-178	-2.13341	0.238	0.906	2.22332e-173
RPL5	5.00638e-168	-2.14154	0.188	0.876	1.16914e-163
EEF1A1	2.04762e-201	-2.1681	0.389	0.961	4.7818e-197
RPS12	1.25771e-198	-2.1861	0.323	0.949	2.93714e-194
RPS2	1.39752e-197	-2.25529	0.275	0.941	3.26363e-193
RPS8	1.82725e-171	-2.2785	0.206	0.887	4.26717e-167
RPS26	6.25559e-166	-2.3098	0.151	0.856	1.46087e-161
RPS21	7.34186e-178	-2.32817	0.172	0.879	1.71455e-173

## Sheet: Supp tab. 7 mean gene express.
Supplementary Table 7. Mean gene expression of single CTC cluster
Gene	CTC cluster 1	CTC cluster 4	CTC cluster 5	CTC cluster 6	CTC cluster 9	CTC cluster 10	CTC cluster 13
MT-CO2	4.74729	4.59566	4.8724	4.40031	4.8059	4.78314	2.53878
RPS3	4.72579	3.46992	2.84476	3.30679	3.66513	3.56168	3.68217
FTH1	4.54384	4.63126	4.37306	4.88706	3.85463	4.6281	4.91259
HBB	4.46181	4.14368	4.10591	4.10005	3.89671	4.35346	3.13929
GAPDH	4.22354	4.47334	4.55138	5.0742	3.61934	3.90013	4.11131
MT-CO1	4.13026	4.24672	4.21863	3.62238	4.15747	4.11559	2.82659
MT-ND4	4.09007	4.41217	4.33688	3.6711	4.5996	4.65658	2.20697
S100A2	4.07075	0.190653	0.0844339	0.514817	4.10686	0.243287	1.98303
RPL13	3.94974	3.69377	3.21376	3.76319	3.02987	3.85396	4.13438
MALAT1	3.86852	3.26053	4.61573	4.38013	2.69693	4.05694	1.74835
RPL41	3.82284	4.14881	3.85108	4.10599	3.61868	4.26056	4.54192
MT-CO3	3.79245	4.174	3.9014	3.54335	3.89804	4.46264	2.78594
RPLP1	3.75134	4.29696	3.0697	2.98701	3.93538	4.05954	4.51454
MT-ATP6	3.74258	3.88391	3.5883	3.12973	3.8755	3.33106	2.52545
RPS2	3.67886	4.02271	3.60973	3.88906	3.53614	4.27832	4.24863
EEF1A1	3.60369	3.46938	3.48041	3.7844	3.19194	3.49282	4.09144
RPS27A	3.60305	3.66257	3.23077	3.23476	4.01865	3.35923	4.19268
RPS14	3.60141	3.53647	3.60379	3.81604	2.96133	3.35099	3.96845
RPS18	3.58434	3.00556	3.62693	3.02169	2.90588	3.52856	3.44237
S100A11	3.56429	2.13529	1.88045	2.89623	3.64291	1.31217	3.68861
RPL10	3.51439	4.26038	3.73326	3.86767	3.17721	3.86685	3.91007
RPS8	3.47669	3.23283	3.46399	2.87365	3.41781	3.34438	3.66442
RPL8	3.46483	4.00607	3.90521	3.51019	3.55314	3.93985	4.50553
RPS23	3.43497	3.37323	3.1811	3.36116	2.7493	3.22636	3.63631
RPS19	3.40727	4.34672	3.83395	3.25166	3.74461	3.79454	4.30524
HSP90AA1	3.40159	2.9731	2.61143	2.95369	3.13817	3.69953	3.07712
RPL37	3.39268	2.88016	2.56771	2.76993	2.68144	2.44455	3.99523
RPS12	3.38532	3.65722	2.82796	2.94658	3.69699	4.13856	3.26766
MT-CYB	3.37346	3.17381	2.75328	2.44716	3.38281	3.83383	2.57828
TMSB10	3.3609	3.23938	2.62865	3.68556	3.46954	3.06357	3.42198
ACTB	3.32777	2.65245	2.70828	2.93303	2.66857	2.04507	2.96465
RPL7A	3.27719	2.94013	3.57644	2.88168	3.37235	3.15308	3.0618
TPT1	3.23946	2.83971	2.69567	3.16868	3.6306	3.1959	3.13534
RPL28	3.22162	3.88139	3.44542	3.03121	3.41646	3.53448	4.41343
RPL35	3.21761	2.57689	2.02626	2.69212	3.40927	2.57878	2.87957
RPL18A	3.18951	3.27363	3.50054	3.11536	3.05365	3.60776	3.30209
RPS15	3.18708	3.13193	3.50127	3.31306	3.59534	3.41357	3.53174
RPL19	3.17342	3.19752	4.38447	2.60831	3.19802	3.23418	3.90939
RPS24	3.16881	2.99994	2.48516	2.41068	2.54524	2.79026	3.10622
RPS21	3.15402	2.55616	2.32337	1.92102	2.8774	2.63637	2.78158
RPL39	3.12174	3.33774	2.95513	2.88861	3.42344	3.03917	3.24825
CFL1	3.10754	2.0912	1.31418	2.00889	2.2455	2.05732	1.68024
GSTP1	3.09959	2.69274	0.800674	2.29451	2.47983	2.43118	3.71511
RPS6	3.08856	2.83228	2.74884	1.68021	2.50026	2.73078	2.99509
RPL12	3.01437	2.99958	2.4955	2.90463	2.76649	3.40947	3.96105
RPL30	3.00223	2.71627	3.51997	3.05843	3.14089	3.11815	4.11302
RPL26	2.98485	2.97124	2.19608	1.7616	2.00407	2.65598	2.94913
RPS15A	2.97386	3.17832	3.54879	3.39601	2.45774	2.9735	3.46941
HSP90AB1	2.95481	2.4873	1.26216	1.92993	1.96354	3.3681	2.66047
RPS7	2.91512	3.25527	2.51776	1.85221	2.62207	2.56913	3.44274
RPS5	2.90868	3.42744	2.8688	2.38555	3.02685	3.22551	3.13812
PTMA	2.90699	2.6098	2.61781	3.40402	3.14018	3.8724	2.91022
PPIA	2.89482	2.19917	2.71656	3.09592	2.62889	2.17308	1.67177
RPS4X	2.8871	3.39219	3.0593	2.64861	3.02431	3.1065	2.81378
ANXA2	2.87495	2.69244	1.73625	2.65156	3.07496	1.82961	2.16027
RPL11	2.86305	2.81948	2.75764	2.99486	3.35036	3.25105	3.44946
FTL	2.82632	5.38368	4.51122	4.56088	2.25089	4.10163	6.40684
RPL18	2.81912	3.41694	3.10982	2.241	3.00269	3.09024	4.49505
RPS27	2.76118	3.01658	2.78689	2.75722	2.6005	2.79794	3.63578
RPL35A	2.72502	2.10572	2.99851	3.24383	1.79461	2.72798	4.25036
RPL5	2.71302	2.19193	2.01462	2.14823	2.73881	2.54122	2.97833
RPS13	2.70384	2.93837	2.59697	2.73352	2.81895	2.90403	2.82009
RPS28	2.69394	2.64862	2.9389	2.89937	3.13673	3.2286	3.15354
RPL32	2.69393	3.25969	3.22925	2.46883	4.61557	3.14557	3.3842
YBX1	2.6824	1.99305	1.52872	1.70491	2.87127	2.68599	2.17998
RPL29	2.67064	2.85424	3.72832	2.5131	2.63347	3.44255	2.86226
RACK1	2.66536	2.7903	2.86615	2.69983	2.29957	2.53505	2.59006
CHCHD2	2.66429	1.54451	1.90016	1.88858	1.47392	1.57126	1.33071
MT-ND1	2.65741	3.43896	3.21598	2.49061	3.60945	3.17789	1.76222
MT-ND2	2.65381	3.05104	2.81126	1.82823	3.07307	3.18862	1.53213
MT-ND3	2.63519	2.99837	2.77709	2.05875	3.3625	3.75827	1.85004
HBA2	2.6131	2.25114	2.08254	2.18542	1.9371	2.52806	1.82349
FAU	2.5565	1.99719	1.54997	2.05244	1.89001	2.25465	2.53706
MT2A	2.55515	0.74404	0.720157	1.98225	3.06631	3.18364	0.268642
RPL15	2.54761	3.02672	2.92389	2.21305	2.63634	2.83416	3.36885
S100A10	2.5332	2.13731	1.72903	3.23988	2.49506	0.959091	2.77975
RPLP0	2.46187	2.83676	1.64328	1.6283	2.47084	2.79161	3.18857
IFI27	2.45494	0.184062	0.0797476	0.667946	0.0967867	0.0605767	0.143713
RPL6	2.45195	2.3826	2.26929	1.92276	2.08969	2.46141	2.95845
RPSA	2.41158	3.17961	2.75612	1.68583	2.85473	3.10413	3.06051
PKM	2.39875	2.52177	1.78318	2.74052	2.20817	2.04752	1.60503
B2M	2.39345	0.77025	1.62186	2.97281	1.78576	0.902639	1.10056
LDHA	2.38769	2.23477	1.95957	3.26605	2.1816	1.48955	1.10468
NPM1	2.37417	2.58185	1.60887	2.24121	2.41597	2.51651	2.53731
MT-ND5	2.37415	2.76439	2.84436	1.33573	2.51915	2.81479	1.53803
RPS9	2.35299	2.74331	2.29567	2.25456	2.57092	2.7927	2.54455
RPL3	2.34921	2.67957	2.71442	2.15468	2.61169	3.16657	2.62325
NACA	2.28398	2.35756	2.49066	2.34119	1.61186	2.21242	2.993
RPS10	2.27938	1.4883	1.12255	1.41844	1.66296	1.63812	2.07524
PRDX1	2.23532	2.32705	2.49651	2.77688	2.14526	2.94747	2.99469
RPL36	2.20605	2.20349	2.31758	2.52602	2.5388	2.92069	3.12711
TPI1	2.19845	2.1276	1.53809	2.73451	1.47612	2.05988	2.18504
TUBB4B	2.16284	1.74096	1.26079	1.71434	2.3728	2.00998	1.28358
RPS16	2.1444	3.42169	2.13124	2.02038	2.30256	2.44039	3.47
RPLP2	2.13831	2.70298	1.91124	1.93507	2.73849	2.60805	3.21654
EIF1	2.11402	2.11084	2.88702	2.37531	2.20591	2.01884	2.95971
TUBA1B	2.11294	2.47146	1.28064	2.22321	2.63865	2.18727	1.85346
RPS3A	2.11034	2.89539	3.09799	2.65357	2.76822	3.37259	3.59234
ATP5F1E	2.08639	1.57603	1.94465	1.09984	1.68405	1.31113	2.4482
YWHAB	2.06902	1.06413	1.1889	0.764871	1.61789	1.06284	1.1184
PSMA7	2.06838	1.23641	1.04318	0.762469	1.50867	1.50699	1.70924
HBA1	2.06255	1.81326	1.4727	1.42724	1.27397	1.83586	1.44051
KRT18	2.05565	3.99703	2.79515	1.92229	1.64927	2.39317	1.03704
IER3	2.05392	0.466931	0.484337	1.10383	0.771666	1.55264	0.0747337
PFN1	2.04985	2.04535	2.01508	1.02749	1.57119	1.89968	1.47308
NEAT1	2.00158	0.68	1.76046	1.8643	0.767897	0.5498	0.649513
COX4I1	1.98389	1.59659	1.60894	1.87611	1.16145	1.55894	2.53494
RPL21	1.97742	1.57456	1.06785	1.37349	1.4222	1.80505	3.24929
RPL34	1.93466	1.9666	2.40728	2.3214	2.00701	2.35066	2.87478
RPL14	1.93025	2.04102	2.48406	1.40764	1.85561	2.60995	2.97949
RPL27	1.92189	1.77138	2.3608	1.13934	2.04964	1.44114	2.70028
RPL24	1.91835	1.91719	1.8509	1.4114	1.83519	2.08976	3.38208
RAN	1.91589	1.77064	0.962288	1.42933	1.76921	1.98494	1.48915
EEF1B2	1.91563	2.17548	1.43935	1.5677	1.70124	2.45629	1.73983
UBA52	1.89959	1.71944	2.17725	1.92805	1.83263	2.1819	2.63675
RPS25	1.89287	1.58932	1.64486	1.78044	1.55788	2.19399	2.9133
RPL7	1.8721	1.91166	2.47291	1.96263	2.07881	2.29802	3.65913
S100A6	1.86328	3.25383	3.49535	4.09012	1.93354	3.35686	3.74808
HSPD1	1.84508	2.46586	1.57737	1.5594	1.50948	2.58903	2.52517
S100A9	1.84009	0.599435	0.568124	3.12248	1.57919	0.581643	2.79456
CCT6A	1.82587	1.00313	0.804212	0.858365	0.584755	1.30733	0.515799
RPL9	1.80348	1.92899	2.05612	1.94932	1.76461	2.22921	2.41427
RAC1	1.80248	1.27962	1.56006	2.19088	1.11397	1.00351	1.22099
LGALS1	1.79604	1.28534	2.29308	1.9255	0.66584	1.53835	0.0890991
HMGB1	1.77972	1.43099	0.730709	1.03287	2.54889	1.80542	1.82992
HIST1H4C	1.76197	1.53563	1.25664	1.02995	1.53562	1.63244	0.0441464
RPS26	1.70768	2.04023	1.4783	2.13469	1.82092	2.53515	2.54227
UQCRH	1.70718	1.32873	1.76109	1.12155	1.43162	1.56702	1.43065
NCL	1.69072	2.03655	1.58263	1.60205	1.5848	2.23789	1.51861
TUBB	1.67981	1.74498	2.10003	1.65784	2.02924	1.7591	1.1182
SFN	1.67076	0.558695	0.0257888	0.773544	1.05706	1.00208	1.30722
TXN	1.66995	1.72882	1.2198	2.09207	1.77037	1.41189	2.65668
CLTA	1.6642	0.82779	0.743237	0.801883	1.06817	0.652399	1.19178
RPL10A	1.65575	1.85641	1.39655	1.8227	1.71035	1.96557	2.59758
HSPA8	1.64667	1.31008	1.39581	1.04129	1.36737	1.70508	2.15181
TMSB4X	1.64388	2.24979	2.00802	2.90063	2.66911	0.809361	2.3057
RPL37A	1.63576	2.29581	1.85972	1.96786	1.46731	2.00939	3.89285
PPP1R14B	1.63314	0.859862	0.644808	1.10626	1.4565	1.11055	1.75032
COX7C	1.62061	1.55093	2.33916	1.84265	1.15125	1.38388	2.51694
DYNLL1	1.61583	1.19727	1.2562	1.29923	1.24153	1.13603	1.61433
RPL4	1.60454	1.80753	1.16109	1.04647	1.24993	1.36738	1.93811
MYL6	1.58693	1.78053	2.27728	2.1337	1.36328	1.34122	1.86662
HINT1	1.58144	1.89468	2.58884	2.61672	1.32065	1.76328	2.53548
PABPC1	1.57815	1.10688	1.17869	0.9346	1.33997	1.35656	2.48756
ID1	1.57337	1.20653	0.764455	1.50641	0.878854	1.07787	0.303924
H3F3A	1.55725	1.45676	1.37997	1.88456	2.06329	1.48073	1.86273
EEF1D	1.55233	2.02283	1.99975	1.88277	1.85685	1.5082	2.05794
LDHB	1.54432	1.71315	1.20055	1.49322	0.98591	1.47217	1.20558
SET	1.54019	0.94351	0.762813	1.31079	1.83141	1.57324	1.56092
SERF2	1.52168	1.61072	1.63346	1.95815	1.41208	1.55772	2.17047
HNRNPA2B1	1.51238	1.38838	1.18992	1.26556	1.7168	1.47241	1.40976
ENO1	1.502	2.3369	1.44822	2.92233	2.19533	2.14521	1.48552
BTF3	1.48058	1.50366	1.60606	1.71049	1.21549	1.34351	1.71792
ACTG1	1.47927	3.14937	2.13293	2.77378	2.51756	2.93846	3.84802
CLIC1	1.47205	0.834186	0.955587	1.21316	0.586643	1.10242	0.931746
PDIA3	1.46243	0.612484	0.711007	0.965965	0.951629	0.514147	0.709856
TOMM7	1.44601	1.01806	1.7812	1.32234	0.839938	1.13618	1.27302
KRT17	1.43556	0.0497608	0.0109559	0.0308175	1.13356	0.0198394	0.939042
STOML2	1.43531	0.676599	0.472178	0.370622	0.516787	0.813138	0.509686
H3F3B	1.41511	1.51464	1.34131	1.5951	2.46251	2.52696	1.93408
CYBA	1.40821	0.902752	0.248808	1.4566	0.683128	0.995129	0.80574
TPM2	1.40364	0.764959	0.0107886	0.0309686	0	0.928498	0.00942607
SRP14	1.39916	0.780089	1.30294	1.24858	1.3684	1.12844	1.40355
NDUFC2	1.39874	0.599587	0.451673	0.642133	0.652874	0.44548	1.05755
H2AFZ	1.39431	1.3873	1.21537	1.51228	1.80437	2.34606	1.64653
KRT6A	1.38914	0.0636767	0.0231154	0.104251	0.770353	0.00514412	2.36652
KTN1	1.37818	0.579189	1.01066	1.10789	0.835369	0.387352	0.330168
PGAM1	1.37575	1.03962	0.937207	1.27342	0.869694	1.09172	0.849753
MT-ND4L	1.36186	2.2143	2.04714	1.31942	1.03734	1.96804	0.275042
PRDX5	1.35743	0.943678	1.04489	0.845061	0.387836	0.840132	1.48347
EIF5A	1.35463	1.07264	0.718948	0.686334	1.23019	1.9214	1.18092
CALR	1.35262	0.964987	1.39922	1.20024	1.35958	1.27148	0.9192
IFITM3	1.34558	0.14621	0.826141	1.2086	0.249726	0.586707	0.0110338
HSP90B1	1.33096	1.47997	1.31958	1.45121	1.26581	1.13636	0.923575
BANF1	1.32738	0.796177	0.312064	0.655396	0.828255	0.715981	0.670945
ANXA1	1.32389	1.63899	0.387959	1.14474	1.18297	0.664613	1.77281
RPL23	1.31905	1.21033	1.92773	1.06595	1.28292	1.23281	2.89545
ARPC2	1.3029	0.856877	1.03962	1.08358	1.08954	0.779995	1.20373
GNAS	1.3013	0.901366	1.48788	0.929638	1.46856	0.951959	1.94364
UBB	1.28843	1.37264	1.56858	1.14395	1.02773	1.82749	1.36692
CAV1	1.28612	0.328613	0.244132	0.330132	1.54467	0.618182	0.164588
COX7A2	1.2761	1.0968	1.03056	1.01799	0.959413	1.27147	1.95624
RPL23A	1.26577	1.34555	1.30015	0.885972	1.28263	1.47945	2.52668
TUBA1C	1.25736	1.39599	0.922879	1.02735	1.38376	1.123	1.75851
SNRPB	1.25377	1.27106	0.599673	0.668213	1.23271	1.02782	1.13146
NDUFA4	1.25067	1.09181	1.90839	1.35765	0.718027	0.830989	1.0372
COX6C	1.24872	0.935808	1.49778	0.894567	1.15766	0.844804	1.92564
YWHAZ	1.24822	0.74537	0.559791	1.01847	0.942455	0.812748	1.77978
ATP5MF	1.24677	1.0686	0.913462	0.519096	1.23252	0.905255	2.07703
UBC	1.24673	1.34397	1.1212	1.56139	1.27816	1.28196	1.46375
POMP	1.24072	0.816488	0.498534	0.635963	1.16061	1.24003	0.894632
RPL13A	1.23635	1.9522	1.46669	0.992687	1.04308	1.38339	4.24542
CCDC85B	1.23501	0.519092	0.406427	0.487314	0.655608	0.611614	0.178543
HMGA1	1.23482	0.816409	0.152875	0.96297	1.03638	2.32215	0.847741
SLC25A3	1.2345	1.29938	1.26042	0.991319	0.749173	1.39507	1.29638
DNAJA1	1.23337	0.684956	0.671802	0.639522	0.809363	0.799852	1.52849
PPIB	1.23253	0.916819	0.703656	0.686292	0.885901	0.787792	0.716783
RPS11	1.22985	2.01033	1.40153	1.00259	1.35016	1.55008	3.70057
TAGLN2	1.22942	0.920127	0.540755	1.37239	1.16978	0.404279	1.54894
FXYD5	1.22287	0.251294	0.201235	0.430696	0.537538	0.433879	0.194199
NDUFS8	1.22163	0.857772	0.732853	0.563073	0.595413	0.737774	0.6478
HSPA5	1.21922	0.88047	0.997678	1.12835	1.57516	0.990356	0.929019
SERBP1	1.21916	1.04581	0.807351	0.952121	1.32105	1.5866	0.97934
SPCS2	1.2103	0.361007	0.375269	0.648557	0.621186	0.436784	0.661104
CCT3	1.19666	1.11609	0.708716	0.881762	1.02488	1.42911	1.11414
RPL22L1	1.19362	0.735028	1.34356	0.332591	0.176626	1.75814	0.422861
RPL22	1.17863	1.41274	0.888736	1.18961	1.6989	1.56033	2.86223
RPL38	1.16665	1.32448	1.2784	1.22074	1.45872	1.51748	2.55449
RPL27A	1.16611	1.43035	0.99627	1.20618	1.45695	1.35077	2.55457
SF3B2	1.1311	0.497709	0.272821	0.481912	0.58669	0.646797	0.602333
KRT5	1.13045	0.0239108	0.011053	0.0273255	0.48316	0.01249	2.08239
CST3	1.12316	0.854055	1.07392	0.864179	0.595337	0.571651	0.939733
PTGES3	1.12146	1.04518	1.09172	1.00039	1.05215	1.37187	1.98974
PDIA6	1.11372	0.880311	0.850191	0.397533	1.01425	0.479472	0.9979
PSMB5	1.10546	0.947421	0.986379	0.64782	0.639775	1.22466	0.559286
OAZ1	1.10469	1.09761	0.960423	1.38851	1.16634	1.26087	1.52946
YWHAE	1.1003	0.730303	0.879728	0.579119	0.723865	0.949795	1.22476
CD63	1.08058	1.21824	1.27396	1.57116	0.712148	0.97085	1.08257
EIF6	1.0735	0.791198	0.314901	0.450524	0.717264	0.750113	0.891446
PA2G4	1.06882	1.06193	0.501607	0.789099	0.831723	1.3442	0.904829
BSG	1.0649	1.07945	1.16762	0.992361	1.16544	0.90669	0.491838
COX5A	1.05716	1.2529	0.681665	0.599386	1.05767	0.982406	1.21467
TPM3	1.05708	0.823964	0.618121	0.994568	0.94499	0.752738	0.900459
ITM2B	1.05134	0.429578	0.42135	0.562863	0.417827	0.302596	1.04696
PSMB1	1.05114	0.66241	0.542072	1.52697	0.938	1.41991	0.805876
CALM1	1.05067	1.02458	1.03622	1.14592	0.795088	0.954877	1.40398
RPS29	1.04669	1.65986	1.60123	1.71104	1.52221	1.30368	2.32476
ERH	1.04356	0.783375	0.639424	0.967506	0.925827	0.880802	0.469987
JPT1	1.04276	1.26429	0.687904	1.58119	1.87581	1.72508	1.55993
ANP32B	1.04171	0.81244	0.743294	0.826177	1.19642	0.786845	0.850444
LY6K	1.03962	0.0724581	1.09389	0.208905	0.143108	0	0.530543
PPDPF	1.03878	0.720544	0.86636	0.626156	0.705626	0.694833	1.94404
ATP5F1D	1.03854	0.761879	0.991939	0.735053	1.05842	1.43445	0.964887
COX8A	1.03803	0.966741	0.897956	0.85722	0.757441	0.746301	0.951359
HMGN2	1.0352	0.504203	0.528582	1.10409	1.52513	0.887527	0.948477
NDUFB9	1.02832	0.584079	0.880809	0.67376	1.08832	1.05853	1.00091
CCT5	1.02617	0.85417	1.27893	0.775582	0.872537	0.979562	0.804189
APRT	1.02346	1.07807	0.594441	0.905167	0.568379	1.29398	1.03966
DSTN	1.02203	1.35654	0.817607	0.982677	0.946183	0.862598	1.6202
PSMB6	1.00361	0.884376	1.0092	0.58234	0.551723	1.2628	0.643452
PRELID1	0.999938	1.36668	1.17265	0.74966	0.902806	1.25642	1.15387
SSR3	0.99974	0.526725	0.540736	0.686049	0.547295	0.551148	1.03285
EEF2	0.992764	0.949011	1.2533	1.29672	1.11323	1.41936	1.30974
SUB1	0.986214	0.565303	0.583801	0.646069	0.6116	0.542042	1.39833
EIF5	0.984598	0.692197	0.749903	0.680863	0.85654	0.594172	0.6354
SLC25A5	0.981018	1.13985	0.83322	0.701528	1.12858	0.9638	0.90561
MYL12B	0.98068	0.633742	0.583766	0.712703	0.810329	0.74451	0.941662
LAMTOR1	0.979233	0.340559	0.457724	0.334985	0.445988	0.496593	0.566435
HSBP1	0.976231	0.487823	0.421255	0.586103	0.44321	0.971664	1.12642
HNRNPU	0.973328	1.10068	0.828965	0.977073	1.01744	0.923363	0.800872
EIF3K	0.972713	1.75214	1.21544	0.941824	0.889876	0.905253	1.30123
PPP1CA	0.971874	0.444939	0.213432	0.350378	0.458617	0.454144	0.447339
HLA-B	0.970938	0.260266	1.35566	1.91281	0.298653	0.290197	0.0844609
LMNA	0.963663	0.593695	0.338465	0.984273	0.52321	0.877767	0.804305
BASP1	0.96292	0.917429	1.45576	0.745712	0.167275	0.0191219	0.671602
ATP5MC3	0.960929	1.31886	1.75831	0.954109	0.559867	1.14476	1.45446
NEDD8	0.960352	0.792373	1.05831	0.862274	0.820342	0.889976	0.612707
PPA1	0.959586	0.660037	0.24848	0.54743	0.748985	0.911624	1.19207
HNRNPA1	0.955928	0.977633	0.664667	1.12237	1.08826	1.18035	1.64299
COX6A1	0.951119	0.917803	0.991523	0.631383	0.993353	0.913417	1.45631
SUMO2	0.949007	0.764784	0.831026	1.0178	1.26832	1.39487	1.7114
NDUFS5	0.947534	0.919606	0.902382	0.780444	0.932332	1.12824	0.714807
PGK1	0.945976	1.00733	1.01068	1.90576	0.782542	0.637475	0.745048
PRDX2	0.941597	0.138043	2.00008	1.59457	1.37679	1.35619	1.10035
NME1	0.940666	1.04877	0.71164	0.634945	1.37955	1.72446	0.634425
SEM1	0.936831	0.547553	0.463036	0.361495	0.745542	0.614273	0.99952
ATP5MD	0.929656	0.940501	0.896081	0.554913	0.468975	0.971358	1.15687
HLA-A	0.929057	0.248538	1.23433	1.03739	0.241797	0.433794	0.266655
HSPE1	0.929028	1.34937	0.749657	1.03035	0.770922	1.61992	1.81018
ADRM1	0.926541	0.456241	0.361855	0.324539	0.598805	0.77661	0.332016
CYCS	0.923453	0.901998	0.593826	0.704646	0.603332	0.712223	1.02995
DRAP1	0.922766	0.329782	0.241715	0.582455	0.602456	0.513197	0.219036
SLC3A2	0.916914	0.973611	1.27036	0.458882	0.586746	0.592846	0.351501
SNRPG	0.9115	0.905526	0.486172	0.826753	0.691219	0.823107	1.24611
AP2S1	0.910484	0.937737	0.965448	0.650126	1.11507	1.54889	0.786818
PHB	0.906747	0.988403	1.30508	0.630221	1.01724	1.28903	0.899168
ATP6V0B	0.906316	0.575266	0.758939	0.388594	1.1084	1.03707	0.706443
FKBP1A	0.905424	0.933547	0.673857	0.555392	1.0927	0.808803	1.95968
TKT	0.90214	2.209	1.99419	1.19623	0.647111	1.06856	1.77395
PSMB3	0.901386	0.744036	1.20261	0.727725	0.984943	1.05068	0.962484
C1QBP	0.895901	0.895144	0.443534	0.24818	0.38153	1.23469	0.766069
DEK	0.889258	0.398157	0.263056	0.499944	0.474988	0.402068	0.732197
SEPT7	0.888622	0.510736	0.717685	1.05502	0.589906	0.525145	0.504712
S100A8	0.885907	0.875678	0.711221	0.849476	0.708693	0.765245	1.30639
COX5B	0.878136	1.08264	1.25409	1.21205	0.609069	0.906778	1.33024
YBX3	0.878082	0.671066	0.209057	0.45603	0.545577	0.729139	1.42969
VCP	0.8766	0.619751	0.53894	0.404656	0.324905	0.368641	0.523305
ATP5MG	0.87571	0.844792	0.95233	1.09294	0.904593	0.910376	1.88998
LY6E	0.87425	0.652842	0.546156	1.08454	0.283361	0.878937	0.41592
COX6B1	0.872203	1.79289	1.41297	1.05537	1.03532	1.02634	1.89204
ATP5MC1	0.870858	1.30696	1.86694	0.609096	1.22308	1.30633	1.2698
SNRPE	0.87018	0.761354	0.530576	0.715176	1.04457	1.01498	0.767707
ELOB	0.870117	1.11692	1.35489	1.3283	0.609547	1.17654	1.52813
GUK1	0.869618	0.578666	0.594025	0.81543	1.21887	0.726245	0.421506
PRSS23	0.868411	0.351847	0.768167	0.302029	0.120034	0.0333993	0.0164833
PRDX6	0.867024	0.771871	1.15416	1.04161	0.792874	0.805142	1.89947
CALM2	0.865339	1.38396	0.688787	1.14454	1.30999	0.859646	1.42648
RPS20	0.864677	0.734126	0.97376	0.742291	0.990514	0.926614	2.58638
RANBP1	0.864524	0.627567	0.521422	0.337469	1.09787	0.869124	0.593768
EIF2S2	0.857039	0.645376	0.583985	0.413921	0.447098	0.526772	0.951
HSPB1	0.854533	0.979725	0.772793	0.563206	0.599319	1.06192	4.34665
PSMA3	0.849998	0.477566	0.388083	0.631233	0.380894	0.519105	0.485587
MKI67	0.847383	0.663289	0.335603	0.368745	0.586966	0.590393	0.291442
PFDN5	0.836645	0.991787	1.27005	1.17011	0.736063	1.1387	1.1592
PSME2	0.828573	0.383183	0.465198	0.652239	0.394111	0.465424	0.461532
ATOX1	0.826692	0.528219	0.398597	0.49217	0.436497	0.508126	0.629351
YIF1A	0.82421	0.431101	0.229918	0.388197	0.351944	0.167935	0.41681
TSPO	0.820654	0.558307	0.888723	0.550804	0.85722	0.662119	1.04649
UBE2C	0.807868	0.440232	0.186168	0.0100868	0.607218	0.412344	0.441874
PSMB7	0.803725	0.328235	0.437031	0.471696	0.805097	0.713853	0.335214
NDUFS6	0.803213	0.906018	1.66761	0.839887	0.907962	0.785433	0.916398
SSR4	0.798152	0.900705	0.929055	0.950751	0.925777	0.631768	0.773869
SERPINB1	0.79575	0.320685	0.0800144	0.397424	0.104397	0.184035	0.517892
NDUFV1	0.795628	0.425886	0.38993	0.255051	0.381822	0.296117	0.377661
FIBP	0.794461	0.23292	0.269249	0.302733	0.324194	0.401379	0.284563
NFKBIA	0.794422	0.274542	0.126505	0.487459	0.453329	0.157588	0.0486546
UQCRQ	0.79204	1.08699	1.26082	1.05493	0.73633	1.01221	1.73186
VDAC2	0.791182	0.687907	0.600481	0.572149	0.330333	0.590443	1.00825
EIF3H	0.790564	0.535395	0.853807	0.646242	0.582107	0.604473	1.18281
POLR2L	0.790383	1.94936	1.17735	1.54606	1.47247	1.18857	0.74958
EIF2S1	0.789955	0.268294	0.227055	0.316838	0.325615	0.379468	0.183118
MRPL11	0.789534	0.345512	0.29396	0.37285	0.445423	0.534707	0.403472
TIMP1	0.786741	0.596679	1.00095	0.758842	0.106242	0.795925	0.212338
PSMD2	0.784853	0.459133	0.614183	0.619318	0.619864	0.760501	0.736234
MZT2B	0.78278	1.09033	1.02643	1.06289	0.650424	0.846807	1.02388
ATP5MPL	0.78107	1.05493	1.12438	1.12157	0.761761	0.80567	1.08797
CAST	0.77971	0.579052	0.460438	0.619799	0.21184	0.29558	0.491046
CTSD	0.778976	0.444408	0.616308	0.639016	0.395005	0.239324	0.508678
RHOBTB3	0.778218	0.0825534	0.554602	0.552816	0.413649	0.236672	0.0386419
NDUFB11	0.776664	0.975186	0.65677	0.683791	1.10119	0.574018	0.751001
SEC61G	0.774701	0.626966	0.622036	1.00225	0.538309	0.549272	0.773537
XRCC5	0.7728	1.04209	0.566799	0.72444	0.752245	0.972904	0.415614
UBL5	0.772574	0.671778	0.80043	0.717752	0.883302	0.862364	0.772248
EIF4G2	0.771987	1.22269	0.663046	0.867756	1.03849	1.01812	0.969615
MDH2	0.770707	0.808566	0.534933	0.356529	0.624566	0.651567	1.25317
CCND1	0.770255	0.534523	0.428158	0.611598	0.241581	0.750438	0.473623
TXNDC17	0.766573	0.714089	0.418029	0.580902	0.546847	0.689677	0.710775
COTL1	0.762489	0.503626	0.443603	0.630566	0.572003	0.539861	0.33457
RPL36A	0.75952	1.06634	0.541969	0.622842	0.888472	0.715633	1.59125
CANX	0.757371	0.880377	0.947135	0.913223	0.697285	0.511707	0.964921
TMEM258	0.757027	0.685407	0.447564	0.646318	0.657701	0.660621	0.71206
S100A16	0.756662	0.566953	0.404956	0.541191	0.928689	0.44713	2.0202
UBE2S	0.754084	1.25736	0.493827	0.660017	0.93879	1.29252	1.47916
SRSF3	0.753227	0.760217	0.508702	0.530896	0.833585	0.69776	0.641498
CD81	0.751439	0.997487	0.644132	0.970429	0.829986	1.1802	0.425538
SSSCA1	0.751406	0.270841	0.103312	0.195897	0.14682	0.221948	0.265939
RPL31	0.750093	0.904504	0.48594	0.601699	0.304917	0.622942	2.1908
COX7B	0.748614	1.11081	1.11114	0.787876	0.822939	0.70199	0.935437
SIVA1	0.745728	0.576215	0.718836	0.809338	0.893935	1.00211	0.492218
GPX4	0.745054	0.857888	1.3497	1.11084	1.31895	1.48364	0.755174
TUFM	0.743753	0.82425	0.761922	0.542806	0.659679	0.953252	0.592284
SRSF9	0.743434	0.48045	0.389499	0.503919	0.780243	0.761286	0.441827
ITGA6	0.742879	0.121442	0.0997559	0.205553	0.281104	0.138567	0.154332
TPX2	0.74277	0.403625	0.271115	0.702871	0.651764	0.431684	0.489825
ITGB1	0.726838	1.15226	1.30701	0.626926	0.827362	0.514875	0.212317
HLA-C	0.725499	0.223262	0.765905	0.884214	0.155504	0.364976	0.444401
HNRNPAB	0.725047	0.843066	0.730523	0.506157	0.874198	0.803972	0.679643
EDF1	0.724501	0.7437	1.07735	0.739284	0.988824	0.724672	0.488527
VDAC1	0.724418	0.819315	0.664221	0.668493	0.476538	0.48471	1.29922
SNRPD1	0.720568	0.585878	0.54191	0.405333	0.606236	0.99732	1.10223
WFDC2	0.718949	0.0730692	0.010753	2.00682	0.733886	0.0110393	0.309225
SEC61B	0.718505	0.568612	0.569451	0.588231	0.750736	0.542187	0.753072
CLNS1A	0.71823	0.247475	0.16533	0.294208	0.290397	0.250661	0.351341
UQCR10	0.713759	0.893086	1.68521	0.628733	0.908625	1.01513	1.18486
TMBIM6	0.713303	0.631904	0.721684	1.09559	0.553504	0.662433	1.09073
PPM1G	0.713212	0.698432	0.526721	0.278506	0.775554	0.808703	0.710281
PERP	0.710149	0.305762	0.270047	0.475377	1.12948	0.438152	2.01085
TRMT112	0.708019	0.540143	0.52528	0.589409	0.582821	0.677881	0.649748
RBM8A	0.704671	0.435642	0.412085	0.690782	0.734442	0.71691	0.840165
P4HB	0.702667	0.750781	0.713449	1.1573	0.75378	0.87996	1.20842
PRDX4	0.702033	0.73234	0.509465	0.775006	0.833233	0.671304	0.400804
PSMA4	0.701898	0.627039	0.278895	0.354549	0.458849	0.659548	0.956418
PLP2	0.697976	0.516876	0.18553	0.576617	0.595047	0.302129	0.756033
NDUFB2	0.696569	0.880214	0.501249	0.609907	0.885403	0.733865	1.46968
CACYBP	0.69577	0.554533	0.475732	0.394241	0.609309	0.670356	0.657163
EIF3E	0.694142	0.569377	0.480727	0.45001	0.498399	0.622272	1.53726
SKP1	0.691352	0.732905	0.980886	0.978803	0.549997	0.704865	1.52848
PDAP1	0.69023	0.446534	0.276277	0.262275	0.649482	0.665738	0.917878
IL1B	0.689265	0.0207355	0.0460486	0.0324107	0.386989	0.0183589	0
RHOC	0.685614	0.46055	0.326979	0.547713	0.315079	0.454308	0.386271
KRT8	0.684678	2.91792	1.40207	1.25067	1.20546	1.8652	1.42952
TRIR	0.683021	0.388147	0.554438	0.675995	0.416098	0.593823	0.440583
TMED9	0.678113	0.577424	0.601448	0.719797	0.5182	0.591242	0.547155
MYO1B	0.676149	0.354469	0.184126	0.349373	0.414246	0.129973	0.184039
MTDH	0.673762	0.568149	1.03474	0.861971	0.52439	0.781669	0.875258
LAMC2	0.672561	0.0244949	0.0117606	0.194224	0.751768	0.00568192	0.00744933
ATP5F1B	0.669482	1.04047	0.8603	0.658554	0.398035	0.66279	1.23755
PARK7	0.669082	0.942819	0.726102	0.91933	1.04485	1.09601	0.654634
CLTB	0.668527	0.358472	0.340512	0.360738	0.758981	0.324112	0.663869
EIF3A	0.666811	0.552522	0.366841	0.346587	0.414954	0.944346	0.41444
HNRNPDL	0.66595	0.626224	0.695022	0.573511	0.922056	0.60949	0.345668
NAP1L1	0.665586	0.891182	0.518711	0.90091	0.490825	0.720091	0.807444
HNRNPC	0.663442	0.725644	0.616187	0.616672	0.702194	0.811497	0.790825
DCTN3	0.662484	0.204177	0.232577	0.28863	0.287492	0.157945	0.57699
FIS1	0.659441	0.479511	0.138757	0.174442	0.406382	0.503808	0.932262
PDLIM1	0.656938	0.362815	0.216955	0.213057	0.348115	0.20605	0.57841
PSMD8	0.655852	1.15479	0.597575	0.629529	0.808528	0.897934	0.928254
HNRNPK	0.651306	0.593352	0.522732	0.661083	0.70502	0.642227	0.948283
MRPL14	0.64972	0.278104	0.219575	0.553254	0.301612	0.523219	0.28404
NASP	0.647987	0.427992	0.408303	0.369727	0.668484	0.566519	0.235447
PSMD7	0.647535	0.554876	0.361125	0.61658	0.321698	0.468117	0.585472
ROMO1	0.646825	0.435414	0.683535	0.386586	0.669928	0.257096	0.792045
ZNF706	0.64143	0.234851	0.276194	0.329139	0.348291	0.408975	0.791667
COA4	0.639552	0.410084	0.191707	0.231241	0.153222	0.29811	0.358937
GTF3A	0.63521	0.354004	0.184202	0.283534	0.281558	0.455649	0.425047
CAP1	0.635066	0.27578	0.202052	0.267466	0.32816	0.293528	0.445046
SEC11A	0.633295	0.763696	0.455979	0.358458	0.71948	0.492967	0.655033
RPN2	0.631549	0.34242	0.337022	0.322639	0.58191	0.256518	0.482776
SH3BGRL3	0.629961	0.474466	0.376341	0.567953	1.22141	0.896235	0.690868
MRPL51	0.627681	0.643355	0.420314	0.504048	0.394597	0.740371	0.923255
PRRC2C	0.627318	0.456809	0.522501	0.645496	0.71944	0.474577	0.291645
PSMB2	0.627115	0.442303	0.373346	0.459315	0.563449	0.824544	0.683993
ENY2	0.626211	0.36231	0.38526	0.450433	0.523496	0.494937	0.626281
ATP5PB	0.622932	0.325374	0.3463	0.334776	0.364089	0.499847	0.627529
HNRNPA3	0.62255	0.79011	0.630606	0.614693	0.654327	0.844813	1.1819
ECHS1	0.62242	0.652797	0.391264	0.322282	0.408594	0.296723	0.959695
POLR2J3.1	0.622052	0.109695	0.145452	0.140832	0.248996	0.0533537	0.076298
DSP	0.621924	0.24507	0.0801028	0.0922476	0.313543	0.269779	1.25532
NDUFA11	0.621731	0.576761	0.850667	0.886678	0.86765	0.948397	0.819587
SAP18	0.617272	0.437322	0.334304	0.305671	0.340684	0.622014	0.520741
ISG15	0.617118	0.0994113	0.0874752	0.301384	0.368082	0.388795	0.0321653
AP2M1	0.616002	0.470451	1.0526	1.35357	0.407326	0.71463	1.06147
DUT	0.614089	0.259716	0.222721	0.35582	0.216171	0.266258	0.253779
GSTO1	0.613432	0.498197	0.532781	0.305132	0.328365	0.592694	0.404191
BCAP31	0.612928	0.566044	0.504664	0.395774	0.689132	0.501755	0.74129
RHOD	0.612739	0.0382897	0.155131	0.118022	0.227221	0.135694	0.232791
CBX3	0.61143	0.517168	0.583689	0.688786	0.394644	0.653733	0.698748
CCT2	0.611024	0.662931	0.350314	0.449035	0.540942	0.90796	0.589691
YWHAQ	0.608248	0.779778	0.467832	0.442567	1.0165	0.634712	1.35827
KPNB1	0.607483	0.579869	0.833411	0.478938	0.537888	0.466978	0.537175
FXYD3	0.605854	0.0112241	0.062618	0.08376	0.227677	0.0333922	1.14427
ARPC3	0.605593	0.712233	0.411839	0.420414	0.438368	0.415694	0.652309
TCP1	0.604601	0.429924	0.229906	0.324938	0.477963	0.730738	0.488367
ERP29	0.604383	0.615376	0.480411	0.531918	0.465757	0.58614	0.469377
HIST1H1D	0.603587	0.547844	0.137164	0.335882	0.385857	0.0430348	0
TBCA	0.602361	0.504512	0.594974	0.658207	0.428464	0.527748	1.39239
ATP6V0E1	0.602339	0.596513	0.818093	0.93107	0.378077	0.391334	0.847851
C19orf53	0.599655	0.614221	0.916356	0.762431	0.505281	0.860991	0.633783
PLEK2	0.599251	0.0297586	0.0235426	0.172077	0.268378	0.102678	0
SNRPD2	0.598195	1.10326	0.82285	0.451869	1.03171	0.964472	1.73072
DYNLRB1	0.59793	0.359652	0.2775	0.445407	0.438533	0.385407	0.415906
CD9	0.597158	0.131047	0.0163508	0.371825	0.196581	0.284767	1.47515
PRKDC	0.596686	0.509268	0.677612	0.462262	0.735624	0.675036	0.154066
PTTG1	0.595711	0.480119	0.185906	0.562527	0.433887	0.543473	0.936611
FGFBP1	0.594355	0.015114	0	0.156237	0.0178746	0.024249	0.0464582
GNG5	0.594068	0.46736	0.458935	0.47481	0.636406	0.667105	0.803475
VTI1B	0.593923	0.276691	0.29264	0.319972	0.225553	0.21709	0.353834
H2AFY	0.593494	0.491136	0.438904	0.296329	0.518648	0.38591	0.639217
RPL36AL	0.593076	0.906935	1.0586	1.22898	0.897538	1.0015	0.682287
TARS	0.591326	0.41811	0.32786	0.325786	0.30733	0.342446	0.409298
ANKRD11	0.589772	0.276421	0.336703	0.329746	0.406128	0.570402	0.361956
SUPT16H	0.589213	0.441669	0.433467	0.383042	0.49914	0.461802	0.201466
TOP2A	0.588206	0.769291	0.624647	0.460891	0.839358	0.284957	0.60498
CIB1	0.586926	0.562138	0.217522	0.342239	0.328084	0.385188	0.689025
SLIRP	0.586818	0.634393	0.517254	0.68898	0.535734	0.61228	0.553359
EIF3B	0.585985	0.42421	0.350728	0.418065	0.413078	0.440593	0.223319
SNU13	0.585402	0.489107	0.649121	0.543812	0.310841	0.971571	0.841598
UQCRB	0.585277	0.829555	1.4129	0.742565	0.718215	1.00453	2.45731
ATAD2	0.584784	0.210374	0.305666	0.341723	0.358897	0.340349	0.0878884
ILF2	0.58476	0.506942	0.336567	0.50551	0.704007	0.727075	0.828285
TPM1	0.583624	0.937107	0.487329	0.816744	0.842102	0.123528	0.433148
HIST1H1E	0.582216	0.441349	0.410355	0.367434	0.608169	0.501222	0
RTRAF	0.582051	0.584399	0.728709	0.810753	0.670713	0.501437	0.501648
HSPA9	0.581746	0.65874	0.580971	0.443116	0.293451	0.582838	0.561241
UQCR11	0.580572	0.744373	1.15456	0.771985	0.893206	0.82181	0.893118
CCT4	0.580332	0.802237	0.358114	0.465512	0.451832	0.757917	0.976891
ATP5PF	0.580211	0.654327	0.849429	0.612008	0.9891	0.770403	0.911779
NUCKS1	0.57691	0.461009	0.487024	0.664029	0.586152	0.366718	0.716451
RBP1	0.57559	0.0149123	0	0.319581	1.03256	0.569934	0.0394611
RAD21	0.574194	0.323706	1.1103	0.389115	0.53287	0.438912	0.628139
NDUFB7	0.571707	0.501748	0.708777	0.647973	0.416647	0.587704	0.497856
BEX3	0.571358	0.503222	0.892085	0.607745	0.575718	0.400059	0.265783
FAM96B	0.570183	0.461628	0.0743377	0.548385	0.203368	0.562772	0.583714
SLC25A39	0.570165	0.367092	0.398901	0.296232	0.678344	0.680724	0.685672
GLRX3	0.56779	0.361535	0.183629	0.184826	0.221523	0.131032	0.290477
SMC4	0.567614	0.287933	0.213468	0.309021	0.432201	0.162638	0.419776
SMS	0.566571	0.347369	0.250434	0.392426	0.711397	0.439832	0.566519
SNRPD3	0.565636	0.3683	0.461766	0.319887	0.734639	0.621375	0.715673
SSBP1	0.565364	0.514372	0.213369	0.370609	0.725254	0.597477	0.958228
UCA1	0.564915	0.0232238	0.0396697	0.0768608	0.185284	0.112934	0.0107097
MRPS34	0.563251	0.735536	0.68774	0.567155	0.534656	0.9274	0.589735
PSME1	0.563217	0.383473	0.350815	0.486466	0.291798	0.234655	0.288384
MCM7	0.56301	0.294734	0.140059	0.149934	0.308763	0.383579	0.106872
CPNE1	0.562533	0.24964	0.179364	0.106271	0.288435	0.225959	0.275872
BUD31	0.560005	0.386227	0.206347	0.224924	0.333907	0.362011	0.509786
DDX5	0.55822	0.638038	0.697007	0.543184	0.850878	0.783136	0.757659
NDUFB8	0.554808	0.707535	0.38567	0.445163	0.324882	0.590589	0.460884
FSCN1	0.554749	0.177954	0.0891225	0.183828	0.297066	0.204495	0.154033
CTTN	0.554666	0.219718	0.131595	0.271232	0.105911	0.266849	0.385931
DAD1	0.554525	0.501165	0.573631	0.567708	0.4024	0.436715	0.574896
SRSF7	0.554215	0.555741	0.392888	0.483193	0.637939	0.569258	0.499568
SOD1	0.55268	0.768817	1.07601	0.883781	0.810826	1.2093	1.51126
ATP5F1A	0.551297	0.509712	0.813158	0.17468	0.301884	0.560233	0.642545
CD47	0.547959	0.117081	0.22399	0.789842	0.34706	0.0880298	0.155821
NDUFAB1	0.547255	0.450669	0.597844	0.554843	0.348784	0.653485	0.793517
XRCC6	0.54687	0.503078	0.503189	0.407028	0.535867	0.905394	0.526391
UPP1	0.544772	0.17977	0.292493	0.275516	0.175765	0.272239	0.183199
SSR2	0.543852	0.389835	0.491334	0.630997	0.545789	0.411948	0.703073
RTN4	0.543151	0.702011	1.08198	0.904266	0.874436	0.440581	0.693737
H2AFV	0.543037	0.51431	0.53672	0.655452	0.577889	0.317092	0.709117
CXCL1	0.543018	0.149767	0.00891529	1.4577	0.225059	0.0104204	0.0978034
ACP1	0.542903	0.52237	0.277081	0.269149	0.303859	0.420386	0.872691
DMKN	0.542753	0.0798379	0.0266757	0.333809	0.466656	0.600327	0.234792
MORF4L1	0.542005	0.661585	0.450197	0.363981	0.652103	0.521838	0.914396
PSMB9	0.541518	0.0831467	0.0735882	0.471068	0.128372	0.0895366	0.0769402
HM13	0.541417	0.301746	0.432025	0.554775	0.324952	0.251628	0.248112
HSPH1	0.538026	0.273195	0.142348	0.173132	0.583639	0.492889	0.67489
PSMC5	0.535649	0.634959	0.557726	0.468116	0.690725	0.843058	0.587418
PSMA2	0.535302	0.35727	0.50986	0.355459	0.394567	0.479132	0.314507
STAU1	0.534915	0.196973	0.210673	0.232908	0.414329	0.250099	0.299955
CSNK2B	0.534091	0.217245	0.366114	0.377942	0.265738	0.432571	0.448935
SNRPF	0.533999	0.56468	0.246946	0.440501	0.504046	0.662219	0.627158
HNRNPD	0.533745	0.484401	0.354635	0.468481	0.717661	0.725572	0.576982
BNIP3	0.532587	0.259286	0.412246	0.953292	0.175757	0.101715	0.242551
LSM5	0.532446	0.375109	0.424452	0.430783	0.396607	0.443166	0.66573
OST4	0.53042	0.843803	0.659832	0.405284	0.640598	0.581299	1.38807
FUS	0.529554	0.52806	0.407603	0.393766	0.516202	0.583251	0.371365
SERP1	0.5293	0.418609	0.309322	0.403496	0.386991	0.369302	0.816819
NDUFV2	0.529268	0.450625	0.379966	0.322147	0.314106	0.693262	0.43907
ARPC1A	0.529091	0.267377	0.231285	0.238407	0.317761	0.353255	0.808965
CCT7	0.52888	0.845731	0.397608	0.312506	0.420058	0.727474	0.987607
EIF3F	0.528087	0.586272	0.381037	0.529038	0.679809	0.568788	0.711322
EPCAM	0.527709	0.0633052	0.0652584	0.636743	0.787961	0.817863	0.802819
MRPS15	0.526056	0.298827	0.381941	0.197082	0.395827	0.430383	0.316205
CHCHD10	0.525504	0.84776	1.00631	0.165388	0.254289	1.0249	1.24164
RALY	0.524982	0.261752	0.316653	0.320691	0.50654	0.24452	0.290072
EI24	0.523164	0.212036	0.330428	0.474176	0.269084	0.429549	0.537722
PSMA5	0.523138	0.233322	0.193013	0.258606	0.277009	0.45303	0.33056
SF3B6	0.522921	0.409383	0.316943	0.191253	0.482005	0.397258	0.837252
CTSC	0.521566	0.147059	0.192505	0.957934	0.630832	0.0586413	0.210849
LGALS3	0.521121	0.175963	0.735307	1.01884	0.1364	0.216081	0.601045
CDV3	0.520167	0.272382	0.465605	0.306595	0.42412	0.38242	0.447216
COPE	0.519765	0.390252	0.510703	0.601796	0.388522	0.606856	0.308002
SSRP1	0.519478	0.426086	0.158503	0.201529	0.36581	0.479246	0.339553
MRPL41	0.519458	0.558193	0.778272	0.380321	0.463849	0.724756	0.391477
ZFAS1	0.518957	0.807021	0.366849	0.365796	0.271562	0.585056	1.31615
RBM3	0.518709	0.523262	0.379708	0.514011	0.518704	0.319631	0.0828396
MZT2A	0.518155	0.466185	0.528109	0.852079	0.703067	0.559661	0.787316
ANAPC11	0.51787	0.677191	0.512723	0.665891	0.664846	0.443748	1.30478
AURKAIP1	0.517806	0.659676	0.405289	0.433692	0.687547	0.983101	0.481129
ARL6IP4	0.514647	0.645381	0.750749	0.564763	0.778073	0.541938	0.364136
STMN1	0.514005	0.603461	0.38166	0.7463	1.56941	1.02596	1.05161
NAA10	0.513452	0.563109	0.287382	0.302473	0.589683	0.449162	0.374904
COL17A1	0.512986	0.0174928	0.00396958	0.0325302	0.0780274	0	0
C7orf50	0.512727	0.253493	0.392583	0.363069	0.305049	0.145871	0.13825
MLF2	0.511826	0.486513	0.44175	0.432443	0.29995	0.664179	0.498636
ARPC5L	0.511783	0.282034	0.209878	0.314569	0.383481	0.475738	0.294633
MRPS21	0.511731	0.562496	0.654475	0.58851	0.527011	0.685157	0.567081
HMGN1	0.511345	0.598006	0.832639	0.984868	0.953455	0.9366	0.993416
IER2	0.511111	0.362774	0.415963	0.377216	0.262083	0.732003	0.295086
HDGF	0.511092	0.505067	0.245892	0.479208	0.437278	0.383575	0.905336
MRPL52	0.511021	0.531715	0.376071	0.419778	0.48007	0.493773	0.495752
RNASEH2C	0.510682	0.248349	0.180898	0.285823	0.255509	0.10821	0.351175
HNRNPM	0.5099	0.459133	0.389394	0.545023	0.786564	0.798862	0.603389
EIF3G	0.509882	0.282974	0.411994	0.413786	0.484937	0.558788	0.354756
PNN	0.507897	0.281174	0.444732	0.323931	0.416408	0.416345	0.352486
ATP6V1D	0.507799	0.128443	0.145491	0.27297	0.288592	0.117726	0.079424
F3	0.506924	0.0425387	0.0216241	0.376118	0.169456	0.0173626	0.0325173
SFPQ	0.505202	0.591843	0.379578	0.508081	0.593906	0.667116	0.828117
ATP1B3	0.504713	0.33519	0.291074	0.148312	0.205442	0.361966	0.289567
GADD45GIP1	0.503239	0.396906	0.594356	0.539212	0.4893	0.713563	0.297464
PHB2	0.503073	0.495718	0.39221	0.380087	0.310888	0.839949	0.59938
EIF3J	0.502426	0.263358	0.172945	0.250168	0.3367	0.223482	0.588263
MDK	0.499885	0.0720121	0.0274158	0.601496	0.656862	0.597049	1.09147
ARPC5	0.498742	0.388694	0.54665	0.6265	0.427069	0.441268	0.692393
CKS1B	0.498272	0.436262	0.14017	0.365882	0.462375	0.417592	0.606131
HSPA4	0.498193	0.384906	0.242489	0.329113	0.266605	0.449161	0.322289
CCNI	0.49809	0.420356	0.691518	0.880774	0.641468	0.579682	1.34276
STIP1	0.497992	0.591787	0.253735	0.302297	0.432528	0.565458	0.641116
TALDO1	0.497738	1.02056	0.649019	1.31447	0.650668	0.510624	1.61144
HIF1A	0.497449	0.38341	1.13531	0.564449	0.365248	0.171917	0.183539
LIMA1	0.496697	0.0458443	0.772997	0.16814	0.264475	0.295625	0.101422
LAMB3	0.496218	0.0614208	0.0246636	0.38813	0.303136	0.0378853	0
TMEM14B	0.495664	0.419902	0.366577	0.313907	0.323642	0.353994	0.355173
TPM4	0.495538	0.617441	0.409815	0.870643	0.498795	0.516494	0.990117
KIF5B	0.494849	0.47366	0.370072	0.348695	0.40183	0.516836	0.500973
CSDE1	0.493763	0.322506	0.332868	0.458224	0.510151	0.440968	0.827986
TRAPPC1	0.491503	0.479695	0.332252	0.25829	0.269757	0.333841	0.450809
ARF1	0.490745	0.47955	0.326944	0.456463	0.399969	0.526619	0.604314
BUB3	0.488996	0.412158	0.322373	0.320385	0.303486	0.592249	0.356215
RPA3	0.48838	0.356187	0.30116	0.442652	0.319931	0.246548	0.242741
CSNK1A1	0.487796	0.266449	0.324589	0.554036	0.266343	0.313808	0.567998
MYDGF	0.48772	0.377113	0.297049	0.451741	0.356269	0.323443	0.133915
RAB5C	0.487225	0.309637	0.604407	0.34462	0.470842	0.381291	0.518868
GRHPR	0.486409	0.249657	0.308353	0.170821	0.194452	0.131679	0.232294
TNFRSF12A	0.486267	0.384497	0.304426	0.469898	0.389862	0.325517	0.159979
RAB5IF	0.48484	0.470976	0.582291	0.355222	0.375552	0.350813	0.603993
GHITM	0.484729	0.499751	0.435133	0.262596	0.271941	0.424664	0.621468
CCNB1	0.484475	0.537676	0.156115	0.480201	0.326824	0.659772	0.436129
MLEC	0.481691	0.57606	0.453245	0.427421	0.377884	0.524667	0.228447
COPS6	0.481376	0.382521	0.276268	0.141174	0.384191	0.369397	0.644494
MAL2	0.481272	0.0798803	0.0220052	0.316454	0.173569	0.110058	1.18765
SERPINH1	0.480913	0.0829307	0.123976	0.131322	0.148052	0.0852464	0.227208
BZW1	0.480721	0.536864	0.387897	0.394722	0.396153	0.664271	0.765123
POLD2	0.480457	0.3755	0.491527	0.42484	0.388345	0.309066	0.177837
OLA1	0.480447	0.437505	0.380626	0.483669	0.261218	0.567018	0.566757
ADIRF	0.479982	0.0160949	0	0.352891	0.257303	0.739142	0.355532
RBX1	0.478728	0.359904	0.370616	0.289953	0.403767	0.503469	0.609701
JTB	0.477758	0.440067	0.435078	0.390835	0.364408	0.551436	0.843446
PSMC3	0.47771	0.456622	0.365988	0.535966	0.700507	0.544839	0.274002
EZR	0.477643	0.625722	0.143924	0.588609	0.872221	1.4254	0.448751
NQO1	0.477449	1.88617	2.17086	2.62	0.311004	1.02732	2.02818
EGFR	0.47622	0.102735	0.165586	0.261817	0.173577	0.0886713	0.00744933
ATP6V1F	0.47528	0.43534	0.228798	0.331223	0.505769	0.680565	0.642296
SPINT2	0.474257	0.42698	0.0119329	0.705891	0.570581	0.567018	0.805412
CCT8	0.474213	0.58406	0.350536	0.51855	1.11847	0.821483	1.06936
FKBP2	0.473355	0.409126	0.417012	0.62515	0.207457	0.472877	0.623731
PRMT1	0.473052	0.616106	0.25753	0.268745	0.992895	0.810078	0.562171
SNX6	0.472709	0.319312	0.447301	0.341679	0.270278	0.267392	0.391312
APLP2	0.47266	0.208158	0.702671	0.937787	0.39468	0.278301	0.548875
PSMD11	0.472187	0.29551	0.443903	0.233807	0.471617	0.314258	0.719078
CTSZ	0.471044	0.243981	0.312269	0.341216	0.395302	0.201265	0.245595
UBE2M	0.470829	0.715891	0.495763	0.358626	0.356961	0.662179	0.412856
POLR2J	0.470587	0.33385	0.168438	0.160545	0.526767	0.367886	0.787068
TACSTD2	0.470575	0.0218442	0.011377	0.148407	0.270938	0.0176071	0.827027
CD44	0.470194	0.311445	0.149375	0.640059	0.177822	0.360525	0.0691312
THRAP3	0.469747	0.338916	0.326977	0.362938	0.496329	0.530366	0.342654
PCLAF	0.46905	0.368446	0.313574	0.304884	0.364606	0.344743	0.0820121
IGFBP6	0.468484	0.310056	0.238186	0.123964	0.137483	0.445909	0.0878076
UQCRFS1	0.467604	1.09791	0.622449	0.375665	0.344926	0.54319	0.69753
SAT1	0.466629	0.555478	0.222817	0.973348	0.456329	0.402491	0.408095
RBM39	0.466231	0.424622	0.484272	0.442854	0.358499	0.389469	0.473994
EIF1AX	0.464598	0.449363	0.223288	0.284579	0.48836	0.39804	0.466777
ANXA5	0.464381	0.354041	0.875189	0.744432	0.484876	0.410687	0.319438
CDKN3	0.464107	0.383731	0.190511	0.460528	0.368367	0.302761	0.219859
NHP2	0.463739	0.966872	0.642121	0.429523	0.714056	0.880662	0.669061
PHPT1	0.463279	0.767454	0.890684	0.723074	0.698741	0.813747	0.318569
CYTOR	0.462434	0.247415	0.261811	0.336939	0.120919	0.10822	0.139291
GGCT	0.461588	0.22607	0.205955	0.114469	0.273544	0.176196	0.543567
LRRC59	0.460881	0.463226	0.380258	0.193311	0.411839	0.532419	0.416539
ELOC	0.459615	0.402891	0.362722	0.43516	0.426074	0.515728	0.709235
MRPL21	0.459563	0.295287	0.109191	0.314297	0.235887	0.274817	0.294928
DCAF13	0.459462	0.205895	0.16236	0.169709	0.257926	0.223506	0.364071
LAMTOR5	0.458956	0.386829	0.417183	0.38066	0.302233	0.485966	0.448033
ERGIC3	0.458779	0.31312	0.360042	0.27964	0.330688	0.207921	0.40827
ANP32A	0.458704	0.452222	0.242197	0.30578	0.345705	0.295618	0.233821
ST13	0.457324	0.379723	0.765373	0.424809	0.502544	0.573873	0.96611
G3BP1	0.456496	0.197346	0.194352	0.397303	0.28208	0.346996	0.412668
CLDN7	0.455262	0.0719363	0	0.119107	0.231783	0.476686	0.485735
TECR	0.455196	0.274472	0.307723	0.429472	0.371182	0.496311	0.145263
CDC42	0.455036	0.372773	0.232465	0.49255	0.802817	0.569734	0.70188
LSM4	0.454784	0.514412	0.368453	0.414798	0.417164	0.970026	0.564855
VAPA	0.454634	0.358995	0.397021	0.276306	0.310817	0.47926	0.483481
MTCH1	0.454215	0.215558	0.216302	0.342749	0.324263	0.285523	0.314554
TOMM20	0.452442	0.455424	0.490544	0.47253	0.396592	0.357546	0.580648
DDX24	0.451268	0.311912	0.391475	0.460673	0.376367	0.487586	0.289817
CYC1	0.450991	0.776978	0.696015	0.329343	0.391735	0.875797	1.03565
RSL1D1	0.450937	0.527937	0.484496	0.462689	0.362622	0.565307	0.528918
POP7	0.450713	0.277094	0.0983082	0.120617	0.264161	0.367551	0.220314
TXNRD1	0.446491	1.12441	0.929676	1.59079	0.18644	0.503168	1.18204
FOS	0.44608	0.2724	0.3614	0.278256	0.154549	0.342706	0.100415
BRI3	0.445421	0.332804	0.421568	0.373373	0.380199	0.410687	0.80076
ARHGDIA	0.445344	0.420289	0.296154	0.237493	0.645105	0.619799	0.297076
SMC3	0.445319	0.263995	0.193877	0.235678	0.310704	0.243499	0.0711303
ATP5MC2	0.443864	0.857825	0.852096	0.639809	0.268	0.551495	1.60818
TAX1BP1	0.443635	0.368469	0.875223	0.571457	0.225879	0.231907	0.27267
CAV2	0.442931	0.0802528	0.094165	0.0856413	0.408883	0.230704	0.278887
PDCD5	0.44199	0.819189	0.272139	0.426277	0.486074	0.512845	0.592798
TSC22D1	0.441941	0.38239	0.506951	0.327208	0.148803	0.756248	0.0656847
KDELR1	0.441222	0.779241	0.581608	0.522587	0.476729	0.577007	1.06149
ZNHIT1	0.44061	0.329955	0.167181	0.181557	0.229409	0.364359	0.716847
DCBLD2	0.440484	0.805235	0.212109	0.78109	0.518224	0.6151	0.115301
IFI6	0.440045	0.0379511	0.0504796	0.0945452	0.0108818	0.0477216	0.0246876
SRRM2	0.439832	0.418398	0.611256	0.531476	0.481973	0.752496	0.273978
C9orf16	0.439505	0.264062	0.308225	0.640762	0.836981	0.476288	0.484829
KDELR2	0.438504	0.25966	0.421987	0.556653	0.315579	0.241129	0.379638
DBI	0.438302	0.705729	0.521732	0.482128	0.500426	0.715178	0.706602
MEA1	0.437506	0.293561	0.28337	0.253107	0.217619	0.259769	0.209604
POLR1D	0.436921	0.287706	0.141943	0.331043	0.21446	0.385726	0.330402
SAA1	0.436615	0.0551563	0	2.57578	0.153231	0.0111175	0
AP1S1	0.43659	0.272865	0.135384	0.116796	0.293512	0.301749	0.521492
MRPL12	0.436485	0.820931	0.591453	0.354529	0.72029	1.05287	0.511258
SLC25A6	0.436366	0.997959	1.24705	0.813997	0.57728	0.658901	0.555027
EBNA1BP2	0.436234	0.361664	0.185615	0.161666	0.319274	0.327733	0.17092
LAMA3	0.435046	0.0231454	0	0.0176999	0.388044	0.0125385	0.0255746
NOP10	0.434996	0.520383	0.386814	0.308374	0.384617	0.487255	0.423771
EIF4A1	0.434799	0.547773	0.258469	0.198852	0.381393	0.77948	0.476271
METTL26	0.434591	0.386368	0.414886	0.766893	0.428299	0.477513	0.351339
TIMM13	0.434341	0.602655	0.438366	0.550945	0.783063	0.647082	0.449006
MYBL2	0.434052	0.197931	0.209862	0.198725	0.358925	0.151813	0.0858814
UBE2D2	0.433722	0.352278	0.372331	0.411753	0.228692	0.386497	0.706123
ILF3	0.433152	0.315892	0.285573	0.265039	0.599408	0.342036	0.340139
COPS9	0.432637	0.45345	0.590571	0.359888	0.595682	0.445805	0.252037
SAMD9	0.432539	0.0257153	0.118365	0.0444697	0.133461	0.0301493	0.113726
TGFBI	0.432505	0.325487	0.070648	0.523961	0.122889	0.0199689	0.0158208
JUNB	0.431006	0.0988009	0.0694958	0.0855497	0.147109	0.119863	0.0429629
HRAS	0.430772	0.287575	0.15428	0.195297	0.80427	0.413219	0.486616
NPC2	0.430672	0.236882	0.361543	1.29249	0.391409	0.263226	0.36402
MARCKS	0.430289	0.263118	0.358326	0.300753	1.10401	0.0690261	0.317908
MRPL13	0.429203	0.259516	0.22361	0.173155	0.207864	0.219467	0.371978
GSPT1	0.429014	0.4434	0.372468	0.535575	0.379262	0.283716	0.444505
MYOF	0.428672	0.188956	0.168937	0.307622	0.146742	0.220377	0.0340977
IQGAP1	0.428211	0.265272	0.286796	0.315087	0.244992	0.253828	0.149482
ATP6V1G1	0.42804	0.258401	0.358031	0.260024	0.343928	0.460111	0.620422
TUBA4A	0.427725	0.469277	0.460268	0.566729	0.543419	0.295091	0.406281
VAMP8	0.427244	0.137866	0.330536	0.317813	0.345525	0.14115	0.522458
HIST1H1B	0.427069	0.0349107	0.00536214	0.0704263	0.48808	0	0
FOSL1	0.426328	0.0841266	0.00985324	0.172627	0.234489	0.109547	0
CENPF	0.425972	0.509154	0.312506	0.496875	0.725429	0.548726	0.206474
DNAJC21	0.425774	0.192238	0.231726	0.202254	0.228192	0.18192	0.626834
TMEM14C	0.423644	0.275313	0.25587	0.297532	0.188009	0.268453	0.678568
PHLDA1	0.422883	0.112144	0.239205	0.468852	0.199524	0.571877	0.0135151
SRM	0.422551	0.750657	0.25902	0.389806	0.831941	0.72375	0.163918
PSMD4	0.422367	0.449783	0.295343	0.38808	0.308199	0.460634	0.354176
KPNA4	0.422195	0.296938	0.121245	0.118643	0.175992	0.12509	0.306204
LAMTOR4	0.421009	0.490668	0.42893	0.196211	0.368063	0.417948	0.846016
BZW2	0.420877	0.23755	0.461495	0.314012	0.206727	0.247589	0.226196
DDT	0.42075	0.544293	0.93389	0.417245	0.719714	0.981684	0.692741
SLC7A5	0.419883	0.289739	0.455549	0.102085	0.319491	0.17272	0.131953
DDX17	0.418642	0.274004	0.607012	0.236231	0.246362	0.255858	0.266289
MYL12A	0.417952	0.333138	0.259327	0.505179	0.201789	0.373174	0.73993
MRPS16	0.417884	0.449347	0.375366	0.277874	0.158229	0.253692	0.17665
POLR2H	0.416859	0.20889	0.281765	0.381958	0.223237	0.56589	0.417012
ACTN1	0.41682	0.247739	0.236491	0.302784	0.164492	0.124013	0.123673
POLR2G	0.41661	0.261565	0.128767	0.127794	0.217616	0.255416	0.326746
EIF2AK2	0.4163	0.308173	0.158458	0.150175	0.257743	0.149272	0.344991
UBXN1	0.416055	0.319776	0.278292	0.237518	0.302277	0.259119	0.247269
ITGA2	0.415367	0.0521857	0.0463184	0.474648	0.222295	0.0784904	0.053499
MTPN	0.414386	0.291371	0.209594	0.149274	0.313541	0.392967	0.593135
SF3B1	0.414341	0.440563	0.32342	0.453303	0.38469	0.482119	0.257838
PSMB8	0.413713	0.0841002	0.330149	0.424569	0.15359	0.018771	0.145717
LSM2	0.412796	0.236979	0.264029	0.308929	0.293897	0.484295	0.129005
GCSH	0.412782	0.416539	0.245236	0.267731	0.244169	0.672261	0.649398
ATP5F1C	0.412782	0.63735	0.479436	0.283885	0.36914	0.507036	0.470844
NENF	0.412641	0.341724	0.498966	0.438712	0.531534	0.340456	0.298089
EIF4G1	0.411743	0.243316	0.320442	0.325812	0.258221	0.346072	0.549978
NDUFB4	0.411496	0.454803	0.511865	0.358826	0.386136	0.349504	1.40986
PSMD14	0.411285	0.39562	0.385266	0.37729	0.258001	0.481029	0.310423
POLD3	0.410827	0.0814505	0.126674	0.105926	0.141693	0.0675818	0.0304686
PEBP1	0.410738	0.745624	0.578968	0.399664	0.580581	0.947781	0.764594
CDC20	0.410649	0.291944	0.158127	0.270525	0.358606	0.510379	0.535469
CALM3	0.4103	0.418941	0.411243	0.283924	0.253884	0.3689	0.732054
PLAU	0.410187	0.0867658	0.0105413	0.258471	0.112742	0.0497953	0
TMA7	0.410072	0.660012	0.8302	0.447008	0.924228	1.08714	0.682222
PFDN2	0.409984	0.298952	0.18441	0.367822	0.385612	0.454014	0.580584
TRAPPC2L	0.409216	0.257765	0.236651	0.322986	0.151454	0.419455	0.270836
H1FX	0.409111	0.600258	0.512553	0.563054	0.465397	0.472697	0.748759
CTSA	0.409054	0.221054	0.222304	0.294343	0.212676	0.25081	0.260152
SRSF2	0.408306	0.462557	0.296383	0.246535	0.579935	0.551087	0.527273
PDHA1	0.407406	0.436863	0.357288	0.191673	0.336536	0.231414	0.259906
ACTR2	0.406645	0.348103	0.252927	0.250982	0.186852	0.0932607	0.460056
TCEA1	0.406304	0.359083	0.505849	0.629615	0.417884	0.333536	0.466249
AURKA	0.404706	0.299468	0.259567	0.202088	0.342679	0.199156	0.228162
LITAF	0.404442	0.277187	0.464054	0.340247	0.211629	0.166874	0.0405739
TMPO	0.404437	0.477447	0.213848	0.30969	0.375275	0.532185	0.217881
MALL	0.404092	0.21924	0	0.256987	0.0838813	0.192578	0.218495
MRPL3	0.403764	0.323662	0.280322	0.295992	0.36665	0.511086	0.516057
SNF8	0.403334	0.451318	0.892014	0.404015	0.427571	0.62383	0.466971
NDUFB6	0.402431	0.186253	0.29805	0.223634	0.171146	0.10171	0.735901
POLE4	0.401623	0.263356	0.223873	0.447124	0.30756	0.076563	0.281116
MRPL48	0.401411	0.132121	0.0454625	0.130397	0.0981093	0.154457	0.115609
SYNCRIP	0.400896	0.281189	0.224087	0.22547	0.315691	0.32703	0.559086
S100A13	0.400443	0.308165	0.185009	0.571007	0.689614	0.385421	0.26314
TXNL1	0.400437	0.291293	0.371198	0.352606	0.27085	0.419214	0.397149
POLR2K	0.400228	0.289589	0.350195	0.19548	0.299267	0.295232	0.535792
CKS2	0.399514	0.455878	0.242906	0.147775	0.556169	0.493925	0.335728
XRN2	0.399408	0.393881	0.274494	0.259651	0.630941	0.361203	0.420999
TPR	0.399168	0.46737	0.462409	0.338159	0.547298	0.288862	0.28527
AHCY	0.398968	0.422582	0.12941	0.119563	0.317525	0.333386	0.397843
EIF4H	0.398221	0.279672	0.17455	0.196895	0.336916	0.357447	0.411799
DNAJC7	0.397907	0.342226	0.347335	0.243816	0.435493	0.283806	0.272226
RHOA	0.397465	0.491669	0.61645	0.502663	0.285444	0.739736	0.768343
SEC62	0.397179	0.191045	0.407048	0.376456	0.200169	0.18913	0.587724
EIF4B	0.397001	0.586345	0.381728	0.421252	0.369216	0.588747	1.01036
SCAND1	0.396643	0.314384	0.625007	0.281104	0.274045	0.250042	0.185514
PSMD1	0.396488	0.401339	0.313909	0.243834	0.235592	0.432124	0.223499
SRPK1	0.396423	0.323635	0.102027	0.339175	0.289495	0.292829	0.440163
SLPI	0.396197	0.255314	1.26155	0.609411	0.362151	0.0767786	1.38174
LSM7	0.395677	0.459069	0.316286	0.509679	0.89745	0.955778	0.70646
GTF2A2	0.39408	0.340221	0.175434	0.235446	0.315118	0.271698	0.373677
HSD17B10	0.394018	0.30482	0.251415	0.195795	0.266571	0.306402	0.253889
SNX3	0.39356	0.195863	0.342818	0.388396	0.433999	0.368639	0.250208
SIGMAR1	0.393056	0.142151	0.136459	0.0869317	0.0523436	0.179756	0.267803
SUCLG1	0.392348	0.4301	0.326876	0.286067	0.128694	0.197735	0.348722
GMPS	0.390007	0.343874	0.244905	0.264931	0.27086	0.211272	0.199728
HNRNPF	0.389807	0.244668	0.245092	0.367168	0.319485	0.482212	0.23718
OCIAD2	0.389628	0.208622	0.142579	0.335723	0.472023	0.199326	0.569501
FABP5	0.38951	0.563495	0.34659	0.397633	1.30018	1.36349	2.20674
ANLN	0.389365	0.135543	0.134641	0.387663	0.303526	0.142847	0.0969046
ADK	0.389243	0.0987798	0.0286025	0.240092	0.22335	0.0940973	0.210231
MRPS18B	0.389191	0.209038	0.325692	0.202187	0.169769	0.344087	0.0845513
NAXE	0.387569	0.473636	0.448027	0.360412	0.182343	0.42229	0.142226
NDUFB10	0.387387	0.995411	0.909716	0.689579	0.413041	1.21978	0.539218
NDUFA12	0.386666	0.472249	0.362411	0.456917	0.286427	0.256392	0.330279
RABAC1	0.386537	0.777074	0.459367	0.396358	0.316938	0.307133	0.473727
TMOD3	0.38649	0.423398	0.182589	0.4243	0.286635	0.345738	0.52358
MAP4K4	0.386153	0.10528	0.177964	0.229771	0.195348	0.198666	0.309612
CAVIN1	0.385846	0.244253	0.412569	0.152581	0.31593	0.117994	0
PCBP1	0.385702	0.397406	0.289585	0.376985	0.201714	0.29181	0.536302
IGKC	0.384158	0.315148	0.263091	0.254532	0.150822	0.262297	0.0753692
DNAJC15	0.383423	0.0523727	0.0216679	0.0600565	0.0453998	0.110057	0
SERPINB6	0.383405	0.232356	0.13568	0.271104	0.151066	0.230478	0.256497
POLR2I	0.382332	0.819777	0.336551	0.454139	0.522378	0.576275	0.722696
NONO	0.382174	0.394717	0.254911	0.281849	0.451363	0.388509	0.340293
PDCD10	0.381651	0.141794	0.206281	0.126872	0.166297	0.169761	0.297952
HNRNPA0	0.380945	0.31457	0.397395	0.380983	0.311671	0.293738	0.476563
STUB1	0.38057	0.394264	0.780138	0.573755	0.303802	0.473085	0.531312
CDC37	0.380362	0.376789	0.301958	0.330988	0.433005	0.773239	0.281731
C8orf59	0.380357	0.314495	0.326344	0.344351	0.402571	0.438756	0.877356
PSMC1	0.37944	0.354641	0.412593	0.513392	0.33993	0.457312	0.383827
MRPL57	0.379318	0.336758	0.304909	0.227175	0.264682	0.557608	0.435023
UBE2I	0.378491	0.443599	0.401025	0.768818	0.38628	0.512031	0.283987
SRSF5	0.378337	0.246384	0.316512	0.355329	0.248939	0.27031	0.188982
MTHFD1	0.37778	0.161334	0.14592	0.188162	0.152339	0.188513	0.0952609
RAB2A	0.377441	0.399491	0.523885	0.364337	0.305075	0.230295	0.63589
COMMD6	0.377157	0.35592	0.860099	0.412421	0.397171	0.308609	1.31275
DNMT1	0.377073	0.167627	0.261652	0.406274	0.458388	0.516829	0.13369
PAK2	0.37654	0.204399	0.468318	0.554411	0.278549	0.292039	0.998908
NUDC	0.376335	0.554887	0.264722	0.329048	0.803125	0.812892	0.410977
INHBA	0.375716	0.00760781	0	0.00985796	0.486999	0.0135553	0
EIF3D	0.375214	0.266655	0.210497	0.194861	0.292457	0.442874	0.332852
FERMT1	0.375166	0.112095	0.0981974	0.0911299	0.327095	0.0848895	0.219499
SNRPA1	0.374487	0.282918	0.160423	0.180304	0.274005	0.317872	0.514368
EMC6	0.37393	0.370653	0.519023	0.147	0.23617	0.455653	0.206524
NOL7	0.373522	0.319492	0.164058	0.221998	0.225202	0.383496	0.466637
SDF2L1	0.373387	0.225356	0.270858	0.0754364	0.492969	0.61266	0.0982575
RPS6KB2	0.37312	0.124276	0.074078	0.120746	0.218088	0.110447	0.207041
BST2	0.371822	0.0635627	0.568945	1.04768	0.0136041	0.0192791	0.571603
RTF2	0.371796	0.223251	0.174932	0.2239	0.27729	0.193455	0.267812
DTYMK	0.371567	0.501762	0.31061	0.39907	0.336896	0.510285	0.143085
LGALS3BP	0.371357	0.112866	0.738879	0.624313	0.323102	0.355596	0.0917563
MRPS12	0.370772	0.882608	0.316082	0.392612	0.356569	0.639825	0.577236
STARD10	0.370601	0.0460744	0.0233129	0.0412115	0.0897934	0.121716	0.212946
MINOS1	0.369531	0.366833	0.339838	0.345462	0.507131	0.276744	0.524777
EIF3M	0.369011	0.396011	0.18873	0.305093	0.420746	0.335064	0.528889
IMMT	0.368437	0.436485	0.396728	0.260412	0.143974	0.270223	0.278061
RAB34	0.367769	0.295879	0.393692	0.226834	0.358148	0.00568192	0.108869
CARHSP1	0.367392	0.338699	0.472129	0.732732	0.182459	0.273405	0.0472937
SYNE2	0.36678	0.140844	0.234318	0.259977	0.464098	0.129124	0.0192302
ARL2	0.366694	0.462828	0.245957	0.463093	0.440933	0.141129	0.163177
EID1	0.364167	0.32819	0.604958	0.323408	0.276533	0.253199	0.310886
RBM25	0.363944	0.261517	0.249199	0.297521	0.315985	0.291126	0.266115
HDLBP	0.363721	0.483324	0.538383	0.57798	0.225258	0.441612	0.374373
LMAN2	0.363518	0.381508	0.399069	0.492362	0.317067	0.264959	0.207974
TOP1	0.363214	0.256536	0.166285	0.161214	0.318681	0.481535	0.317144
CNBP	0.363203	0.488213	0.326728	0.396937	0.40342	0.572789	0.831108
PSMA1	0.362859	0.351197	0.310388	0.425195	0.353415	0.462196	0.567543
LAPTM4B	0.362838	0.329254	0.461471	0.297364	0.683284	0.433317	0.70424
NSA2	0.362626	0.254042	0.666709	0.385857	0.280628	0.389284	0.963479
GINS2	0.362219	0.222216	0.126701	0.205588	0.168592	0.32028	0.00703333
YWHAH	0.362205	0.273959	0.284204	0.234339	0.271132	0.396393	0.411641
HLA-E	0.361789	0.140925	0.236918	0.43458	0.0847696	0.157168	0.158684
CAPN2	0.361164	0.378914	0.225659	0.494141	0.375285	0.282663	0.257555
RABL6	0.360809	0.224719	0.333795	0.147996	0.352504	0.235573	0.157344
MRPS23	0.360623	0.280407	0.191862	0.209677	0.270914	0.489372	0.422156
CENPX	0.359805	0.604637	0.556118	0.27347	0.592977	1.13229	0.386763
TLN1	0.359161	0.252035	0.448314	0.250846	0.183955	0.261102	0.310982
CD151	0.357954	0.849157	0.260045	0.950324	0.572655	0.573978	0.343775
BRK1	0.357918	0.517997	0.414919	0.386666	1.44423	0.580412	0.301977
SPCS1	0.357911	0.455678	0.66072	0.235366	0.280213	0.685465	0.562731
KRT10	0.357488	0.496601	0.92062	0.340412	0.596353	0.387207	0.681834
UFC1	0.357128	0.306744	0.303024	0.313462	0.291103	0.310861	0.476191
C11orf58	0.356676	0.537809	0.31002	0.461404	0.410683	0.37948	0.387155
BRIX1	0.356417	0.170391	0.163727	0.142934	0.202255	0.214522	0.207847
SF3A3	0.354978	0.157949	0.116386	0.125412	0.292283	0.156289	0.103609
TMED2	0.354176	0.226396	0.231503	0.333903	0.274093	0.287003	0.511234
RRM2	0.35348	0.31219	0.304932	0.144905	0.364381	0.384908	0.0639392
NDUFS7	0.353362	0.349975	0.530782	0.380337	0.440325	0.26484	0.534686
MAP2K2	0.352955	0.349459	0.556859	0.524915	0.452969	0.407308	0.213509
CTNNAL1	0.3528	0.128134	0.0916657	0.2837	0.346343	0.172483	0
MCTS1	0.352428	0.332156	0.350635	0.273475	0.303684	0.219467	0.407965
C19orf33	0.351149	0.472584	0.436552	0.323149	0.708214	0.224828	0.643108
EMG1	0.350991	0.189135	0.0845572	0.139315	0.133141	0.585654	0.189104
HNRNPR	0.350582	0.538966	0.408732	0.422438	0.717791	0.673873	0.326248
SRSF10	0.350211	0.252521	0.192631	0.260862	0.508219	0.315074	0.239085
SSB	0.350031	0.478404	0.286774	0.289134	0.138316	0.39446	0.593483
EFHD2	0.348914	0.249493	0.33238	0.382073	0.286082	0.228815	0.103014
BRMS1	0.348707	0.221444	0.0952592	0.0775179	0.104841	0.181738	0.129355
DNAJC9	0.34839	0.157438	0.17256	0.157857	0.133236	0.218093	0.196887
TMEM147	0.34832	0.956414	0.462863	0.319704	0.446884	0.540564	0.0276141
PSIP1	0.348211	0.290775	0.187434	0.161092	0.412276	0.299912	0.153745
PPFIA1	0.348167	0.128709	0.120294	0.125166	0.129882	0.144156	0.0503741
NDUFA13	0.3481	0.345187	0.563611	0.472826	0.266741	0.409812	0.459645
YY1	0.347749	0.295698	0.449697	0.506629	0.337866	0.421941	0.371099
PSAP	0.34686	0.43309	0.827462	0.448787	0.156443	0.397753	0.664262
CAPZA1	0.346785	0.162886	0.16171	0.129316	0.250864	0.247823	0.374456
UBE2R2	0.346283	0.303817	0.263441	0.317763	0.259165	0.187146	0.429497
APEX1	0.346205	0.299994	0.426539	0.258827	0.398887	0.34873	0.548497
HACD3	0.34587	0.398712	0.288667	0.165266	0.389698	0.204047	0.344853
RNF181	0.34532	0.325808	0.408566	0.449269	0.293703	0.212057	0.553655
PDCD6	0.345001	0.420149	0.337669	0.421878	0.245521	0.469299	0.469369
CHMP5	0.344479	0.158203	0.181515	0.124234	0.15869	0.096488	0.650185
SRI	0.344368	0.332715	0.478512	0.214411	0.602245	0.340711	0.582785
DBNL	0.344148	0.151731	0.175154	0.171255	0.185251	0.0794175	0.256931
MESD	0.343146	0.395051	0.290355	0.378905	0.250573	0.299641	0.0928313
MRPL20	0.34262	0.347828	0.229879	0.4001	0.55593	0.526906	0.363453
DHRS7	0.342293	0.133836	0.275638	0.242257	0.102877	0.149777	0.279532
COMMD4	0.342169	0.299962	0.255286	0.188992	0.24843	0.388379	0.167655
DST	0.34184	0.206934	0.252032	0.547947	0.16051	0.22694	0.0648799
IFIT3	0.341509	0.0302849	0.013885	0.0925318	0.00623914	0.00715719	0
XPO1	0.341391	0.327318	0.195458	0.199081	0.392055	0.242953	0.258588
HOMER3	0.341354	0.0502267	0.160498	0.125817	0.272212	0.158128	0.0689083
FLNA	0.341072	0.431767	0.332476	0.501182	0.252887	0.189933	0.205419
SLC2A4RG	0.340924	0.177012	0.213612	0.148356	0.100256	0.179379	0.119665
C16orf74	0.34072	0.0978935	0.06348	0.119081	0.218576	0.115151	0.191827
PARP1	0.340566	0.356477	0.278012	0.344306	0.389136	0.54159	0.416673
BAX	0.340502	0.509831	0.464026	0.175422	0.292491	0.389243	0.245468
HIST1H1C	0.340029	0.353405	0.532612	0.327053	0.471815	0.285401	0.353434
SELENOW	0.339347	0.520158	0.694528	0.16159	0.265058	0.720247	1.57511
MRPS26	0.339184	0.510036	0.346593	0.17277	0.433998	0.470099	0.514976
TOMM22	0.338445	0.315554	0.324243	0.165733	0.312282	0.656739	0.39869
BCLAF1	0.338303	0.335834	0.230972	0.296266	0.373243	0.447937	0.229537
NAA38	0.337882	0.522258	0.446813	0.225882	0.267585	0.596369	0.27249
SF1	0.337781	0.23782	0.191463	0.281846	0.368882	0.377788	0.188872
PPP2R5E	0.33773	0.132617	0.131504	0.194853	0.133691	0.080967	0.0954587
CD82	0.337695	0.0275158	0.0157219	0.0255241	0.0821789	0.00527186	0.137646
U2SURP	0.337145	0.257114	0.257139	0.219102	0.454341	0.21855	0.1742
SARS	0.336663	0.122856	0.162426	0.197899	0.186995	0.199881	0.280026
TMEM141	0.336657	0.399264	0.389124	0.17395	0.266957	0.329958	0.42069
MRPL18	0.336414	0.282915	0.157771	0.165602	0.245955	0.426386	0.402491
IGLC2	0.336363	0.334235	0.249307	0.279946	0.141718	0.297655	0
ZDHHC12	0.335945	0.129443	0.122703	0.156835	0.32376	0.154541	0.0596965
GLO1	0.335825	0.164019	0.124984	0.210425	0.191748	0.327017	0.385349
FKBP8	0.335414	0.253917	0.388565	0.515193	0.170719	0.377929	0.26939
RPL7L1	0.335374	0.21687	0.117454	0.154006	0.234639	0.328214	0.144549
MRPL43	0.335323	0.287166	0.205101	0.15967	0.202939	0.446192	0.2882
SMC1A	0.335276	0.331087	0.153713	0.186809	0.328908	0.254689	0.18463
RAB7A	0.335222	0.120308	0.16026	0.272803	0.223976	0.2802	0.340697
EBP	0.335124	0.262662	0.187095	0.336166	0.359099	0.249535	0.19604
NELFE	0.334236	0.214908	0.206195	0.122688	0.200173	0.219229	0.146596
DNTTIP1	0.334074	0.0930644	0.104602	0.405136	0.193698	0.174678	0.118963
VPS35	0.333932	0.270641	0.197136	0.405422	0.178496	0.291021	0.336139
GLRX5	0.332859	0.485673	0.283903	0.284582	0.314955	0.567731	0.314334
SDC4	0.332114	0.0968835	0.0537139	0.173953	0.0831517	0.0275996	0.26601
REEP5	0.331859	0.328756	0.31898	0.301604	0.144047	0.254036	0.471353
PRPF40A	0.331779	0.399737	0.250558	0.305713	0.378979	0.375274	0.198784
RAB13	0.33174	0.441922	0.43345	0.411083	0.328909	0.343529	0.890402
NTMT1	0.331451	0.294266	0.107926	0.163474	0.284714	0.365292	0.0759639
TOMM40	0.331184	0.53036	0.141017	0.253852	0.403149	0.492667	0.335455
FAM49B	0.330897	0.233142	0.234962	0.222411	0.179408	0.187816	0.377246
GNAI3	0.330434	0.160982	0.122642	0.186984	0.183273	0.0895079	0.354499
AHNAK	0.33029	0.234227	0.137548	0.225385	0.148374	0.175725	0.29366
SAR1A	0.329995	0.173647	0.12117	0.172949	0.114363	0.204255	0.0547493
STRAP	0.32998	0.283354	0.214136	0.182548	0.258734	0.435342	0.466774
RBMX	0.329613	0.376646	0.294881	0.463994	0.380107	0.388076	0.281035
TMED3	0.329143	0.359385	0.152718	0.222047	0.23065	0.0942062	0.610021
LMAN1	0.328194	0.311505	0.310249	0.336913	0.218094	0.229766	0.241711
UBE2T	0.32784	0.246326	0.170408	0.311292	0.298355	0.213063	0.199674
EIF4EBP1	0.327659	0.525299	0.132647	0.32205	0.363157	0.419116	0.734793
ATP5PO	0.326845	0.376577	0.608699	0.548519	0.622313	0.576382	1.11581
IMPDH2	0.326793	0.348234	0.419523	0.179479	0.162933	0.672826	0.577566
SUMO1	0.326701	0.399336	0.250729	0.396576	0.269758	0.369508	0.566781
CAMK2N1	0.325816	0.216963	0.279192	0.0894357	0.363755	0.0530092	0.0169044
TXNL4A	0.325816	0.400381	0.314651	0.193895	0.391388	0.458157	0.436614
SUGT1	0.32565	0.189845	0.126383	0.118754	0.153209	0.348207	0.38684
WDR83OS	0.325611	0.335289	0.419653	0.477492	0.358715	0.413704	0.589045
MGST3	0.325562	0.603282	1.00948	0.534886	0.140723	0.248646	0.572293
HIST1H1A	0.325557	0.0145946	0	0.0162407	0.00549494	0	0
PAPOLA	0.325364	0.269996	0.174049	0.361695	0.331313	0.406443	0.338447
RND3	0.325198	0.136944	0.269793	0.140149	0.16735	0.077241	0.152247
SF3B5	0.325035	0.448366	0.192126	0.252745	0.411646	0.323059	0.351816
TFRC	0.324776	0.169477	0.306405	0.191446	0.179522	0.177296	0.585795
DDX27	0.324557	0.150732	0.118577	0.118268	0.188058	0.136793	0.164977
SSU72	0.324088	0.321797	0.264373	0.264624	0.501074	0.446733	0.177332
DDX46	0.323631	0.315799	0.312604	0.252065	0.361764	0.392374	0.137148
GDI2	0.323505	0.488172	0.223734	0.336701	0.47997	0.29587	0.493061
EIF5B	0.323309	0.378065	0.105565	0.164008	0.251177	0.35384	0.371902
NIPSNAP2	0.323082	0.173263	0.394953	0.174839	0.192935	0.131524	0.00863691
COPRS	0.323035	0.262443	0.263055	0.197718	0.343267	0.34928	0.246774
C4orf48	0.322883	0.334513	0.536646	0.450164	0.590448	0.829393	0.24239
SRSF11	0.322131	0.179992	0.276494	0.262546	0.322792	0.371396	0.415483
MRPL27	0.321981	0.322393	0.486663	0.282452	0.50474	0.50897	0.371409
NOLC1	0.321123	0.376407	0.120062	0.113388	0.171342	0.518763	0.0912861
COPS3	0.321078	0.214683	0.0866471	0.078578	0.184557	0.200023	0.190411
KHDRBS1	0.319881	0.340735	0.321921	0.360511	0.659651	0.335655	0.52819
ID3	0.319232	0.946033	0.908162	0.53939	0.408925	0.451134	0
TMED10	0.319008	0.192752	0.374771	0.561191	0.218218	0.217148	0.308946
MRPL28	0.318927	0.349137	0.370572	0.331409	0.290042	0.247598	0.212922
FAM50A	0.318237	0.300738	0.180509	0.244367	0.398147	0.215707	0.128575
EIF3I	0.318098	0.412896	0.277454	0.344314	0.632379	0.6385	0.434625
CUTA	0.318014	0.400266	0.632358	0.416471	0.380657	0.498325	0.398152
NAA20	0.317692	0.260628	0.191136	0.352917	0.313082	0.216209	0.454001
UQCC2	0.317589	0.315084	0.306789	0.269423	0.207446	0.178652	0.28486
PAK1	0.317576	0.0640513	0.0651528	0.111833	0.035667	0.0866368	0.188645
ARPC1B	0.316761	0.220852	0.165908	0.109548	0.101178	0.315738	0.711336
MCM3	0.316459	0.183451	0.164632	0.220377	0.199521	0.336352	0.0941653
STK17A	0.316416	0.143451	0.225029	0.350475	0.108211	0.116496	0.260366
AUP1	0.316399	0.385554	0.332434	0.194747	0.257102	0.242328	0.451004
DERL1	0.315957	0.16959	0.213064	0.10625	0.156557	0.137111	0.245019
EPRS	0.315625	0.356183	0.275871	0.30125	0.207043	0.309624	0.214815
MT-ND6	0.315555	0.214995	0.293805	0.219643	0.22186	0.458495	0.171977
ESD	0.315405	0.197265	0.0989637	0.129318	0.205023	0.301682	0.158057
SUMF2	0.315345	0.153026	0.0992878	0.0896905	0.114403	0.211858	0.172382
TSPAN1	0.315317	0.0204171	0.0216615	0.0484053	0.0070625	0.025657	0
SLC39A4	0.31436	0.186076	0.00562292	0.154901	0.245374	0.256069	0.441434
DLGAP5	0.314161	0.240094	0.140909	0.258216	0.298367	0.195167	0.0781157
TUBG1	0.314098	0.225325	0.465434	0.131416	0.385979	0.304564	0.105265
FEN1	0.313064	0.203857	0.159385	0.148851	0.222721	0.281503	0.0737122
MRGBP	0.312968	0.122309	0.120543	0.0713606	0.112282	0.160069	0.13124
ASPH	0.312921	1.04546	1.07091	1.9025	0.470497	0.376839	0.56575
UFD1	0.312458	0.254963	0.230842	0.154018	0.140469	0.477093	0.153735
PSMD13	0.312382	0.328447	0.183195	0.287362	0.241391	0.490584	0.273472
ENSA	0.312162	0.182212	0.135427	0.191355	0.237537	0.239552	0.297991
RAP1B	0.312134	0.323916	0.482197	0.314973	0.28981	0.214108	0.422577
PITX1	0.311717	0.182161	0.212078	0.213477	0.231616	0.0536272	0.784669
PAICS	0.311189	0.346646	0.238582	0.377117	0.235807	0.484311	0.340064
ZC3H15	0.311049	0.324457	0.218724	0.236926	0.263722	0.306997	0.41427
DNTTIP2	0.310788	0.19083	0.136997	0.160174	0.221476	0.298682	0.178969
HMGB2	0.31055	0.269454	0.226325	0.474477	0.454251	0.700534	0.529051
TPD52L2	0.310103	0.0965119	0.10382	0.0951852	0.233023	0.193939	0.199501
CD99	0.309989	0.410342	0.581632	0.792642	0.446822	0.184626	0.284994
LCN2	0.309838	0.320289	0.0551321	3.52088	3.67629	0.332093	0.155128
GABARAPL2	0.309724	0.271129	0.202215	0.259252	0.159873	0.27528	0.430768
C19orf24	0.309169	0.280652	0.282555	0.204966	0.276786	0.459789	0.265494
BIRC5	0.308494	0.38266	0.264707	0.288103	0.55289	0.55699	0.582244
SPATS2L	0.30847	0.176166	0.119225	0.329531	0.402323	0.23367	0.240332
CHMP2A	0.308325	0.457984	0.511946	0.342142	0.157943	0.273418	0.519734
UBE2L3	0.308235	0.29595	0.398591	0.270848	0.381597	0.419374	0.461949
ZNF511	0.307928	0.227561	0.0847923	0.140244	0.100675	0.106582	0.134144
HSPA1A	0.307738	0.143653	0.216734	0.138561	0.0113801	0.0192921	0.507684
ABCF1	0.307673	0.103986	0.133201	0.139589	0.174061	0.202913	0.117225
UCHL5	0.307509	0.156741	0.129222	0.174675	0.223202	0.279426	0.198776
NOP56	0.307361	0.477554	0.293814	0.194482	0.37129	0.50394	0.488939
MALSU1	0.307278	0.203365	0.302865	0.190759	0.114626	0.219324	0.109599
NUDT1	0.307259	0.322561	0.204994	0.231975	0.148743	0.173496	0.263714
CDK2AP2	0.307069	0.112542	0.0898417	0.182505	0.207028	0.226229	0.162704
DENR	0.306965	0.241361	0.115593	0.135686	0.173404	0.19683	0.305377
ACTR3	0.305946	0.349777	0.289493	0.414627	0.236073	0.216527	0.741754
SF3B4	0.305638	0.19568	0.201586	0.225633	0.34243	0.210256	0.0917529
LAD1	0.305378	0.0236001	0	0.0209955	0.205302	0.0946574	0.22322
CHURC1	0.305377	0.214949	0.245933	0.153004	0.227514	0.136446	0.0445178
UCHL3	0.305291	0.089146	0.103828	0.176408	0.290546	0.0839348	0.571167
WDR34	0.304961	0.16031	0.133253	0.320714	0.394791	0.278291	0.0244884
AATF	0.304916	0.212563	0.388504	0.235837	0.259485	0.25564	0.287877
FKBP4	0.304905	0.495734	0.214376	0.287008	0.243173	0.637523	0.993247
MRPS5	0.304406	0.326748	0.235284	0.222894	0.119592	0.193654	0.402802
PHF20L1	0.304373	0.179661	0.192282	0.139505	0.163012	0.083761	0.258985
KLF6	0.304157	0.171451	0.0663008	0.15799	0.13561	0.136905	0.121007
COPB2	0.303592	0.160301	0.208169	0.242513	0.200689	0.182006	0.165615
DEFA3	0.303171	0.480246	0.194885	0.224042	0.271346	0.25012	0.38351
DDX21	0.302996	0.376416	0.131552	0.114645	0.235201	0.338834	0.568943
CENPW	0.30289	0.138143	0.100515	0.223629	0.373303	0.131547	0.146635
RHEB	0.30249	0.30889	0.273534	0.183481	0.436896	0.299425	0.616605
UBE2V2	0.302449	0.288659	0.333774	0.238092	0.396798	0.247946	0.335397
BAZ1B	0.302148	0.316992	0.243774	0.141898	0.216267	0.2789	0.205939
OTUB1	0.302094	0.169444	0.105904	0.180164	0.21136	0.200545	0.104723
PRPF6	0.301466	0.14139	0.165568	0.171778	0.241376	0.19676	0.184688
RNH1	0.301277	0.381378	0.146713	0.304065	0.348206	0.270638	0.235401
HELLS	0.300909	0.175031	0.173848	0.149022	0.161504	0.144125	0.0189065
RFC2	0.300675	0.131173	0.100726	0.0403989	0.115595	0.159934	0.0652396
ANP32E	0.300633	0.281882	0.244631	0.326292	0.272409	0.335006	0.24411
DDX58	0.300388	0.0119636	0.0272491	0.0621181	0.0206141	0.0217591	0.0304696
UXT	0.300339	0.318096	0.135671	0.276831	0.259414	0.273737	0.431518
B4GALT1	0.300302	0.141419	0.489542	0.176273	0.11241	0.0413992	0.148338
CDK4	0.300162	0.258158	0.307883	0.384936	0.274168	0.369869	0.215962
CD59	0.299904	0.153831	0.0957426	0.442489	0.305401	0.152805	0.0776048
NIPBL	0.299587	0.086839	0.183751	0.148791	0.162521	0.154746	0.208809
GPI	0.299455	0.646598	0.504517	0.619354	0.234	0.190534	0.397052
LSM3	0.29944	0.348124	0.295267	0.185422	0.332278	0.522953	0.305001
FDPS	0.299436	0.267844	0.403114	0.608287	0.43905	0.347127	0.269358
EIF3L	0.299367	0.357539	0.424115	0.200798	0.291072	0.680004	0.637321
EXOSC3	0.299285	0.0963633	0.0645369	0.101853	0.202706	0.180963	0.260985
NDUFA8	0.299112	0.205599	0.293127	0.342897	0.295742	0.294189	0.180476
ACTN4	0.298897	0.654203	0.267203	0.319698	0.36591	0.253088	0.278011
SMU1	0.298618	0.183533	0.0701628	0.124278	0.167736	0.120183	0.210144
PPIF	0.298444	0.11457	0.130996	0.0912626	0.0985816	0.13546	0.24598
FXR1	0.298417	0.224397	0.301733	0.424689	0.145393	0.30514	0.794003
GMNN	0.298324	0.140872	0.211398	0.132701	0.160229	0.181314	0.109855
DDX39A	0.29809	0.23404	0.18271	0.296975	0.264335	0.317643	0.278328
C20orf27	0.297969	0.297222	0.218328	0.131108	0.277144	0.418001	0.33776
ETF1	0.297963	0.29557	0.174909	0.228076	0.215439	0.341074	0.332801
NDUFA6	0.297627	0.313125	0.537546	0.236584	0.222394	0.336653	0.51169
ASXL1	0.297557	0.123384	0.129169	0.100874	0.210335	0.0772089	0.0706878
ATP5PD	0.297553	0.38011	0.587579	0.391345	0.32846	0.404012	0.985238
PPME1	0.29706	0.110113	0.0777427	0.104247	0.0816383	0.0701092	0.203259
SLK	0.296852	0.139123	0.237076	0.125774	0.136604	0.0903	0.134024
COX7A2L	0.296427	0.470915	0.218111	0.256756	0.357624	0.272087	0.868143
GTF2I	0.296293	0.357556	0.272216	0.34251	0.326056	0.159501	0.369071
PSMD12	0.296065	0.254383	0.185349	0.211649	0.335433	0.537496	0.333873
CEBPB	0.295642	0.239376	0.136025	0.0993213	0.143918	0.0570426	0.197567
IMP4	0.295536	0.306123	0.149813	0.144556	0.208126	0.280006	0.128259
OPTN	0.295183	0.114624	0.0874605	0.170363	0.126984	0.0626463	0.0999692
SNRPC	0.294872	0.193875	0.137009	0.232757	0.276686	0.359665	0.371774
DHFR	0.294549	0.185473	0.238164	0.326318	0.115552	0.13881	0.0649367
SNCG	0.294541	0.0288036	0.239143	0.071546	0.0466468	0.210047	0.0341304
HADHA	0.294466	0.384914	0.437635	0.181446	0.44948	0.185654	0.680431
NDUFS2	0.294033	0.368109	0.397069	0.299454	0.24272	0.272808	0.517796
BAD	0.293836	0.149599	0.217821	0.197834	0.259355	0.193368	0.161563
MED8	0.293513	0.121156	0.161141	0.0964845	0.107441	0.094283	0.021671
PTHLH	0.293503	0.0154342	0	0.0120952	0.0970395	0.0116968	0.0659322
NUSAP1	0.293177	0.201562	0.261456	0.20023	0.434792	0.321755	0.259555
HEBP2	0.293156	0.198605	0.163079	0.282244	0.368477	0.283418	0.734513
AGPAT2	0.292567	0.227975	0.208978	0.195264	0.218452	0.195501	0.202759
RPS19BP1	0.292428	0.321041	0.361891	0.164984	0.283171	0.524435	0.275232
EIF2AK1	0.292302	0.277925	0.483667	0.244142	0.260181	0.273723	0.209147
CNN2	0.291975	0.110888	0.0963682	0.223651	0.221627	0.163487	0.132634
UBE2N	0.291899	0.223676	0.104586	0.135257	0.276636	0.354481	0.143267
CNIH4	0.291593	0.151808	0.231598	0.421533	0.224387	0.170426	0.266621
TUBB6	0.291264	0.191403	0.169126	0.117789	0.0444366	0.121621	0.0583434
RAB14	0.291248	0.137754	0.246102	0.2745	0.248849	0.225497	0.403663
GLIPR1	0.291215	0.0630373	0.0479287	0.0719054	0.0514003	0.00560619	0.040889
KPNA2	0.289916	0.663441	0.182761	0.394127	0.651121	0.492715	0.434668
DDX3X	0.28972	0.350808	0.299408	0.228179	0.378437	0.401284	0.40983
RAB25	0.289388	0.0247318	0	0.0219892	0.0264514	0.281325	0.557592
RSF1	0.288714	0.0674855	0.0796181	0.0961198	0.14693	0.125895	0.0968231
RALA	0.288708	0.138309	0.113858	0.182677	0.237739	0.168583	0.16565
PPP2CA	0.288655	0.212683	0.247493	0.229128	0.167036	0.2011	0.243284
ECT2	0.288396	0.215508	0.12377	0.209439	0.173328	0.134493	0.342009
NDUFC1	0.288283	0.277434	0.382121	0.296834	0.217005	0.336632	0.658319
PTBP1	0.287944	0.21229	0.184998	0.177346	0.316026	0.224511	0.217953
RBCK1	0.287618	0.335724	0.276557	0.306988	0.155863	0.322483	0.547259
TCEAL4	0.287409	0.198669	0.374026	0.199819	0.193912	0.0394347	0.152653
MRPL15	0.287398	0.235923	0.399125	0.250655	0.220948	0.248768	0.223818
SRP72	0.287091	0.308014	0.306106	0.352343	0.225675	0.477843	0.346327
TMEM167A	0.286975	0.207843	0.111323	0.361737	0.149938	0.301745	0.583832
NUDT5	0.286838	0.285338	0.16439	0.279276	0.326455	0.422903	0.162038
RAB11A	0.286776	0.202316	0.125198	0.203317	0.192848	0.230649	0.546609
IRAK1	0.2865	0.182939	0.120023	0.0631728	0.265044	0.0687857	0.129854
LYRM2	0.286273	0.103957	0.11157	0.158086	0.0736425	0.128818	0.108504
HPRT1	0.286099	0.14788	0.149941	0.251759	0.185648	0.159439	0.162148
BLCAP	0.28588	0.0486596	0.0489496	0.0401924	0.133166	0.0284961	0.0757188
BLVRB	0.285705	1.29557	1.39251	1.40731	0.274686	0.595789	1.252
DDIT4	0.285603	0.214447	0.343883	0.113021	0.197532	0.0794533	0.0839828
RNF7	0.285555	0.36712	0.362068	0.257216	0.327807	0.423157	0.313483
LRPPRC	0.285253	0.321269	0.269934	0.134978	0.340472	0.303629	0.418441
CALML3	0.285089	0.0210912	0.00577895	0.0186577	0	0.0067402	0.87327
ATP5IF1	0.284816	0.354908	0.283233	0.435801	0.509754	0.735801	0.56538
MRPL22	0.284633	0.201139	0.225443	0.233552	0.162677	0.212801	0.267715
AIMP2	0.284576	0.132385	0.200934	0.144436	0.0911609	0.112676	0.0685701
ATP5ME	0.284147	0.541158	1.04394	0.536777	0.461647	0.632976	0.516348
NDUFS3	0.284079	0.342494	0.267196	0.273271	0.337964	0.419726	0.152993
HNRNPH3	0.283975	0.288658	0.136106	0.224732	0.306057	0.242024	0.355283
ATP1B1	0.283807	0.385	0.36613	0.44278	0.172463	0.151989	0.114496
PPP1CC	0.283517	0.290062	0.231624	0.213658	0.118509	0.33929	0.234798
IK	0.283468	0.228935	0.182013	0.256408	0.209562	0.249233	0.254201
RTN3	0.283143	0.262134	0.317135	0.472518	0.258151	0.268938	0.303545
LUC7L3	0.283016	0.168592	0.28811	0.229535	0.2426	0.306503	0.42614
DCXR	0.282696	0.256702	0.154757	0.160223	0.303724	0.694439	0.965495
RNPS1	0.282554	0.359223	0.271676	0.248509	0.283274	0.37922	0.209118
POLR2E	0.281675	0.311916	0.38218	0.270413	0.506887	0.379605	0.312499
NORAD	0.281615	0.11199	0.215266	0.0835494	0.169913	0.132553	0.368611
HAX1	0.281569	0.293607	0.334349	0.402106	0.241775	0.247611	0.480381
POLR2F	0.281426	0.282371	0.219584	0.191649	0.301708	0.415287	0.271993
MRPL47	0.281305	0.14685	0.204066	0.235775	0.137398	0.264491	0.680695
TRIP6	0.280804	0.107073	0.0777293	0.132275	0.14725	0.243148	0.238409
MORF4L2	0.280793	0.378585	0.404936	0.358213	0.242585	0.331992	0.357013
GNB2	0.280577	0.190637	0.0881203	0.128355	0.18112	0.184181	0.489495
TAF10	0.28042	0.485599	0.294258	0.375316	0.20541	0.37719	0.227779
RBM17	0.279677	0.264083	0.229529	0.317865	0.301276	0.393215	0.386713
SLFN5	0.279624	0.0321716	0.0920223	0.135707	0.0841022	0.0515098	0.0274705
FUCA2	0.279559	0.141275	0.145002	0.224345	0.268507	0.146124	0.066251
SMC2	0.279428	0.161066	0.143098	0.119687	0.255537	0.08978	0.123947
JUN	0.279383	0.171578	0.248745	0.241675	0.353434	0.193778	0.0787106
CDT1	0.279228	0.0799251	0.104304	0.226473	0.0694434	0.287844	0.02392
NDUFAF8	0.279136	0.593827	0.554447	0.216878	0.562765	0.862603	0.47864
MMADHC	0.279014	0.239836	0.172754	0.239908	0.123996	0.350005	0.377429
ANAPC15	0.278879	0.205073	0.123783	0.139278	0.176148	0.210603	0.236789
NR2F6	0.278772	0.23962	0.238166	0.232278	0.12213	0.364596	0.234689
CORO1B	0.278658	0.0838389	0.0484509	0.0972173	0.0482794	0.139152	0.199047
RDX	0.278565	0.462163	0.712269	0.239084	0.189919	0.212032	0.399741
DAP3	0.278534	0.211174	0.178491	0.208518	0.182197	0.168683	0.353814
TMEM208	0.278448	0.326486	0.0641668	0.215444	0.206931	0.340637	0.336803
GTF2F2	0.278445	0.0990782	0.079403	0.123541	0.23052	0.140501	0.14866
RAC2	0.278411	0.023332	0.0155098	0.0930134	0.112807	0.144304	0.0344344
SLC25A24	0.278265	0.0843764	0.139681	0.0666678	0.193884	0.0849885	0.100763
COPZ1	0.278261	0.35954	0.183518	0.299311	0.15572	0.300201	0.54217
MT1E	0.278061	0.0457211	0.0242129	0.401336	0.106277	1.9939	0
AP2B1	0.27799	0.200881	0.361408	0.306708	0.164548	0.173853	0.0860155
SNRPB2	0.27787	0.268697	0.28458	0.24636	0.384512	0.329957	0.401193
MTCH2	0.277766	0.339994	0.263848	0.287568	0.323113	0.262186	0.371288
TAPBP	0.277428	0.089807	0.173081	0.211004	0.0945639	0.105602	0.137719
CNPY2	0.277415	0.304061	0.312424	0.353458	0.236379	0.291433	0.11703
DSG2	0.277259	0.118363	0.127534	0.233036	0.169314	0.172162	0.431642
VKORC1	0.276795	0.285757	0.54631	0.341714	0.133495	0.30793	0.361136
EBPL	0.276729	0.192657	0.0914858	0.174262	0.141107	0.230574	0.405018
PGP	0.276572	0.364374	0.372539	0.206715	0.140963	0.579785	0.178304
PYCARD	0.276398	0.048816	0.0108355	0.217265	0.00709246	0.0136901	0.133787
CITED4	0.276398	0.0905975	0.682107	0.0183795	0.145768	0.0219166	0.0135151
CTDNEP1	0.27612	0.22862	0.159889	0.0684498	0.161935	0.350138	0.0630364
RUVBL1	0.276117	0.301032	0.159014	0.161931	0.319096	0.396074	0.331419
TCOF1	0.276055	0.137293	0.0670801	0.0553171	0.161514	0.157876	0.11067
DAAM1	0.275715	0.0236333	0.130457	0.0342046	0.10646	0.066749	0.0892246
TMEM59	0.275623	0.117866	0.253748	0.282485	0.205107	0.12158	0.430605
TJP1	0.275244	0.312284	0.133825	0.0970008	0.173178	0.201932	0.0895975
NDUFA2	0.275131	0.300739	0.276511	0.331481	0.200734	0.306752	0.719389
UBE2D3	0.274894	0.287659	0.308583	0.298662	0.277827	0.36099	0.568061
PAXX	0.27476	0.165672	0.270201	0.159347	0.332301	0.322458	0.122493
CENPN	0.27473	0.0924267	0.0435564	0.104438	0.0766365	0.162378	0.308431
MRPS10	0.274625	0.155214	0.0778738	0.152439	0.14601	0.260098	0.228207
PHGDH	0.274401	0.164147	0.235398	0.154559	0.242345	0.218636	0.133466
IMP3	0.274276	0.435393	0.195057	0.198874	0.36998	0.315817	0.143731
ETFB	0.274222	0.688373	0.604828	0.394258	0.330445	0.518926	1.84095
DHX9	0.273494	0.253199	0.273802	0.220441	0.296881	0.228339	0.217482
NAP1L4	0.272509	0.310352	0.335952	0.242037	0.446323	0.300034	0.22409
DKC1	0.272135	0.303607	0.100979	0.117468	0.409019	0.231119	0.375585
USP14	0.271935	0.216494	0.266461	0.173919	0.21139	0.20331	0.268947
PRR13	0.27168	0.412482	0.209411	0.277423	0.149334	0.353874	0.281567
LSM12	0.271097	0.170394	0.129685	0.230466	0.311186	0.347273	0.298084
CCDC124	0.271096	0.251286	0.242955	0.215613	0.22362	0.47871	0.174154
MRPL4	0.270807	0.296747	0.273789	0.185528	0.303037	0.422749	0.329528
SUZ12	0.270709	0.203208	0.36775	0.193902	0.231847	0.249926	0.108541
PMEPA1	0.270359	0.258048	0.444884	0.10825	1.00029	0.0335568	0.0156702
NDUFA1	0.270041	0.727632	0.663486	0.425952	0.467774	0.447145	0.686292
PDIA4	0.26992	0.211829	0.107405	0.140832	0.28847	0.186961	0.375493
PCBP2	0.269915	0.394285	0.257456	0.449004	0.212874	0.265226	0.546061
C1orf122	0.269771	0.279919	0.230743	0.178599	0.221562	0.264995	0.190408
DGUOK	0.269491	0.301773	0.173181	0.197318	0.255341	0.303109	0.403943
GNAI2	0.269486	0.200959	0.286417	0.257722	0.298098	0.295344	0.316852
MSN	0.269302	0.27649	0.201653	0.408005	0.122704	0.124271	0.258934
YWHAG	0.269173	0.238961	0.171123	0.0912507	0.240415	0.225307	0.327675
C11orf24	0.269125	0.116593	0.0504941	0.0721674	0.0634598	0.121523	0.0578263
TAF9	0.269107	0.212175	0.166185	0.263468	0.183891	0.33235	0.222318
RRBP1	0.269	0.362892	0.25315	0.21799	0.252411	0.297914	0.174661
ERI3	0.268642	0.190156	0.263566	0.122861	0.297277	0.238072	0.0895374
SNRNP70	0.268505	0.421579	0.217328	0.195041	0.228916	0.319326	0.166468
CDK6	0.268285	0.119728	0.0886967	0.0432529	0.188417	0.0732996	0.0582992
PKP3	0.268212	0.111959	0.0278881	0.170733	0.087537	0.115917	0.183936
CIRBP	0.268183	0.214282	0.476902	0.474572	0.462243	0.367115	0.156615
AHCYL1	0.26774	0.13502	0.385329	0.224404	0.195101	0.105546	0.328214
SLBP	0.267455	0.176917	0.264945	0.224767	0.127054	0.351812	0.130805
PSMC4	0.267444	0.488047	0.229498	0.343846	0.232875	0.323067	0.355047
PAIP1	0.267389	0.181316	0.140768	0.276549	0.162772	0.133206	0.440297
RBBP7	0.267048	0.306488	0.344029	0.250749	0.360189	0.20116	0.103242
DIAPH1	0.267034	0.116317	0.0915488	0.188743	0.166113	0.22058	0.165194
SQSTM1	0.266761	1.06865	1.49725	1.48049	0.211046	0.808359	1.14383
PTP4A2	0.266598	0.349037	0.928517	0.540341	0.532056	0.508783	0.267528
PLS3	0.266593	0.189144	0.197081	0.0574192	0.219667	0.0609227	0.202311
DYNC1H1	0.266472	0.319313	0.393985	0.390386	0.198431	0.327308	0.108011
RAB10	0.265937	0.69482	0.269651	0.132175	0.218002	0.352176	0.933789
GOLGB1	0.265657	0.154273	0.327374	0.229177	0.129505	0.132197	0.0827089
CHCHD1	0.26561	0.203524	0.124396	0.160125	0.202492	0.360695	0.219025
MRPL17	0.265168	0.203634	0.20217	0.36294	0.147429	0.263186	0.087563
MIEN1	0.264943	0.244146	0.367063	0.120382	0.320771	0.321425	0.469796
MTAP	0.264912	0.0342483	0	0	0.237427	0.271026	0.154124
PARP14	0.264839	0.0518693	0.131341	0.089242	0.102014	0.0114656	0.0776558
PFKP	0.264295	0.502193	0.221286	0.469058	0.171444	0.313661	0.165404
HMGN3	0.264275	0.335123	0.211502	0.290366	0.298474	0.247833	0.585867
HINT2	0.264251	0.249576	0.270895	0.234818	0.21654	0.161713	0.183226
GIPC1	0.264177	0.217063	0.169458	0.117878	0.19563	0.198612	0.558216
SSNA1	0.264002	0.329797	0.276537	0.27182	0.375606	0.394721	0.229726
ZWINT	0.263764	0.140307	0.100769	0.131948	0.138851	0.120828	0.0410987
UBE2E3	0.263542	0.157689	0.148349	0.2104	0.236707	0.149169	0.295275
PLSCR1	0.263119	0.09686	0.0636487	0.126745	0.104708	0.0447154	0.123656
RARS	0.262933	0.250643	0.169863	0.163258	0.123605	0.244269	0.260111
EIF2A	0.262817	0.197782	0.108283	0.185664	0.137298	0.216625	0.361297
MT1X	0.262666	0.0711274	0.0341375	0.554152	0.247515	0.617023	0.150726
PSMF1	0.262612	0.250062	0.251257	0.120088	0.20489	0.165569	0.438023
ATRAID	0.262596	0.358433	0.202879	0.147956	0.20901	0.294527	0.483479
RGS10	0.26211	0.137952	0.0430454	0.0805396	0.083475	0.261811	0.200148
FAM162A	0.261757	0.181933	0.378913	0.474982	0.190069	0.253268	0.640958
ARGLU1	0.261754	0.163939	0.467724	0.153661	0.329578	0.251625	0.222184
PIN1	0.26149	0.265664	0.24777	0.181025	0.421601	0.30681	0.143426
DNPH1	0.261305	0.254813	0.231064	0.211225	0.173932	0.339559	0.145274
TIMM10	0.261225	0.325032	0.091106	0.328316	0.227261	0.132231	0.480328
C12orf57	0.260876	0.545606	0.347913	0.395343	0.341276	0.787395	0.759355
NDUFA9	0.260712	0.283125	0.204345	0.213914	0.281606	0.193699	0.283221
ANAPC16	0.260557	0.472275	0.237333	0.223844	0.260711	0.426492	0.3857
ETFA	0.260356	0.283663	0.203778	0.171766	0.237229	0.187865	0.210155
UBA2	0.260203	0.437439	0.204682	0.193303	0.272178	0.275754	0.312849
DYNLT1	0.260121	0.265409	0.247584	0.416669	0.44085	0.426059	0.343609
AREG	0.260059	0.247026	0.0182306	0.302578	0.409035	0.907048	0.0367283
PABPC4	0.260058	0.173036	0.152336	0.127593	0.409844	0.385076	0.388936
BAG1	0.259724	0.273899	0.707777	0.140901	0.240847	0.262391	0.402755
MRPL36	0.259697	0.34212	0.545046	0.220623	0.239317	0.305373	0.143972
ANXA11	0.259637	0.326859	0.245458	0.337572	0.228115	0.265661	0.513947
USP1	0.2596	0.0990708	0.252023	0.158926	0.176062	0.141806	0.0986465
IFI16	0.259543	0.0206671	0.0330198	0.40993	0.0821674	0.0218816	0.423346
AES	0.259346	0.305355	0.630358	0.539789	0.289173	0.235228	0.430611
TCF25	0.258938	0.282363	0.18233	0.330688	0.165026	0.514295	0.327757
RER1	0.258568	0.234897	0.203403	0.258465	0.273768	0.366699	0.253788
CSTB	0.258499	0.495919	1.03533	1.5012	1.78978	0.502133	1.03551
FAM3C	0.258207	0.124791	0.0684704	0.264096	0.223979	0.393917	0.597975
C19orf70	0.258055	0.340465	0.50287	0.449674	0.420246	0.541024	0.210291
HMOX2	0.257714	0.112414	0.128268	0.219111	0.0975441	0.215199	0.111183
HTATIP2	0.25728	0.291571	0.00496038	0.308377	0.144698	0.196772	0.264609
MRPS7	0.257194	0.323245	0.502587	0.174171	0.491328	0.460774	0.359159
NDUFB1	0.25653	0.465447	0.621623	0.309897	0.233749	0.23237	0.346384
MAGOH	0.256263	0.15516	0.0981655	0.140336	0.419094	0.269654	0.162397
SNW1	0.256036	0.241743	0.212662	0.269192	0.289234	0.224499	0.320193
NPM3	0.256023	0.186688	0.100633	0.044454	0.122924	0.48104	0.326866
EEF1E1	0.255971	0.170737	0.0966429	0.11753	0.0766157	0.265977	0.356639
RAD23B	0.25589	0.16878	0.209207	0.128477	0.252677	0.271586	0.374902
VPS29	0.255776	0.298453	0.239728	0.33526	0.273673	0.316175	0.345909
TIMM17A	0.255588	0.235967	0.184904	0.333076	0.109782	0.250132	0.168033
COPS5	0.255087	0.185031	0.283832	0.16883	0.231494	0.264476	0.381555
SERINC2	0.254943	0.103809	0.0539427	0.125151	0.982275	0.0779239	0.183029
CREB3	0.254903	0.129602	0.14624	0.137199	0.11308	0.0954696	0.104642
CAPNS1	0.254896	0.477618	0.342203	0.303868	0.244145	0.334557	0.44448
CDC123	0.254429	0.260614	0.154926	0.141069	0.192352	0.302312	0.141481
JUND	0.254281	0.414193	0.331424	0.519901	0.140817	0.588836	0.399143
ARL4A	0.254265	0.181684	0.273038	0.15079	0.128753	0.100511	0.0710304
PHLDA2	0.254135	0.253904	0.0316825	0.924871	0.254134	1.38849	0.186067
FAM83A	0.254125	0.0232056	0.260648	0.109339	0.0843547	0.00451027	0.448215
MCFD2	0.253906	0.229477	0.197469	0.289261	0.245538	0.165085	0.191012
CMC2	0.253886	0.197461	0.1179	0.145501	0.0635849	0.166999	0.176941
WBP11	0.253826	0.170642	0.153735	0.216199	0.180861	0.160695	0.324704
ACADVL	0.253751	0.303506	0.486804	0.105557	0.206899	0.355546	0.307026
PUF60	0.25375	0.314	0.281618	0.295471	0.28823	0.48855	0.536092
APTX	0.25371	0.110486	0.0912476	0.0620551	0.115744	0.118747	0.0502815
UBE2B	0.253546	0.181422	0.137422	0.305673	0.145175	0.248671	0.535965
HIGD2A	0.253271	0.392459	0.66787	0.364218	0.229135	0.32325	0.747644
ZCRB1	0.253205	0.199285	0.189305	0.181873	0.121975	0.175534	0.296757
MBD2	0.253159	0.198094	0.177421	0.0984718	0.202498	0.133347	0.203433
TINAGL1	0.252918	0.0117451	0.00396958	0.0744509	0.83653	0.029281	0.03337
M6PR	0.252872	0.165825	0.125034	0.145156	0.0833759	0.137923	0.208049
FBL	0.252761	0.577186	0.13386	0.213703	0.353515	0.36029	0.533243
LAMP1	0.252382	0.0825742	0.260818	0.192507	0.214495	0.185082	0.381835
SURF2	0.252151	0.0721084	0.0839346	0.0698451	0.14792	0.142821	0.254923
MCL1	0.252116	0.0809055	0.116071	0.213679	0.232359	0.0886708	0.305848
CD164	0.251921	0.132527	0.0983846	0.236158	0.176145	0.127873	0.140794
CKLF	0.251807	0.174447	0.0563976	0.278765	0.130457	0.160968	0.133034
GOT2	0.251667	0.238171	0.0715669	0.150361	0.189589	0.135242	0.261205
NDUFS4	0.251609	0.231637	0.172296	0.246407	0.076002	0.270497	0.27572
AIMP1	0.251274	0.179286	0.203482	0.246707	0.180361	0.19014	0.105051
NELFCD	0.251009	0.082983	0.0929714	0.141461	0.19515	0.169678	0.317547
CTSB	0.25066	0.138088	0.173902	0.366832	0.132761	0.160489	0.331257
BOLA3	0.250629	0.362681	0.197809	0.179037	0.152019	0.168657	0.5766
PTPN1	0.250608	0.0919725	0.140729	0.0788613	0.140149	0.0774521	0.174668
FUOM	0.250597	0.0241901	0.0338512	0.0257989	0.0269337	0.0555096	0.018532
PSMB4	0.250496	0.238933	0.378944	0.215243	0.213854	0.27059	0.56072
ARF4	0.250444	0.314901	0.317913	0.198323	0.122169	0.347166	0.240812
GTF3C6	0.250438	0.270887	0.171145	0.181331	0.180056	0.137938	0.129558
METAP2	0.249952	0.250772	0.150168	0.240229	0.174871	0.29483	0.279592
CAPZB	0.249862	0.382981	0.26515	0.33213	0.277405	0.279435	0.55069
ACER3	0.249811	0.0355209	0.03442	0.0303286	0.0626174	0.039083	0
PRNP	0.249689	0.12739	0.153685	0.096619	0.151823	0.0754004	0.241667
ITGB4	0.249622	0.061243	0.100834	0.148527	0.568829	0.130778	0.051338
PSMG3	0.249478	0.266876	0.249824	0.135181	0.175616	0.31866	0.0975833
PGLS	0.248897	0.338974	0.565775	0.321843	0.224131	0.197987	0.256688
CSE1L	0.248836	0.147942	0.101499	0.0712401	0.272368	0.175332	0.280256
TMEM230	0.248716	0.2525	0.165059	0.177533	0.211137	0.244268	0.772737
CDK1	0.248652	0.261354	0.107674	0.165542	0.21404	0.205544	0.0625136
PTBP3	0.248623	0.127737	0.0611567	0.113773	0.145665	0.14901	0.174418
RDH11	0.248536	0.0919263	0.162202	0.136424	0.117755	0.114711	0.0733162
BCAS2	0.248228	0.0513622	0.142137	0.186182	0.163828	0.162993	0.170111
BLOC1S1	0.247973	0.390111	0.203573	0.329172	0.221555	0.306843	0.474231
DCTPP1	0.247709	0.302265	0.185187	0.124268	0.200121	0.482142	0.235085
BRD4	0.247489	0.235859	0.247025	0.23392	0.220529	0.141865	0.116837
SEPT2	0.247373	0.368327	0.345188	0.540124	0.330265	0.344321	0.372639
FAM136A	0.247305	0.365298	0.16887	0.19791	0.195857	0.267448	0.418962
METTL5	0.247039	0.228398	0.143729	0.18117	0.148225	0.257539	0.303785
ITGB1BP1	0.246924	0.305327	0.20557	0.108959	0.30649	0.214901	0.325267
ITGA3	0.246922	0.108578	0.193618	0.242392	0.284668	0.0972261	0.0420484
STAT1	0.24653	0.226586	0.257665	0.0933139	0.0432883	0.0566926	0.0910313
ADAR	0.246212	0.176526	0.161022	0.152956	0.139744	0.148482	0.138794
POP5	0.246128	0.254494	0.142701	0.172401	0.20098	0.381699	0.188234
TAF15	0.245903	0.262427	0.465881	0.190702	0.20707	0.267418	0.497772
MAPK1IP1L	0.245885	0.103178	0.190208	0.10151	0.151033	0.135541	0.101332
ANXA7	0.245736	0.258755	0.190604	0.171346	0.0744956	0.171907	0.306074
ANAPC5	0.245731	0.213008	0.213645	0.178614	0.239959	0.240513	0.26644
PCBD1	0.24534	0.605682	0.192044	0.220494	0.0379928	0.654819	0.727795
MRPS11	0.245003	0.259934	0.240144	0.130775	0.153504	0.211723	0.22518
FAM120A	0.244978	0.128176	0.219315	0.221727	0.207142	0.129631	0.239801
COX17	0.244958	0.314572	0.130619	0.236167	0.0838178	0.204939	0.931656
DDRGK1	0.244627	0.265227	0.376421	0.151794	0.205326	0.226605	0.315891
TPD52L1	0.244513	0.136525	0.154016	0.0585296	0.0332143	0.106661	0.282022
PIGT	0.244292	0.120462	0.120506	0.0633938	0.15203	0.127578	0.106481
SCAF11	0.244098	0.228245	0.245311	0.224963	0.190261	0.240436	0.301576
MDH1	0.244016	0.283045	0.422819	0.216748	0.207337	0.323327	0.489709
KIF23	0.243943	0.206881	0.067042	0.11856	0.213986	0.177953	0.188679
TFG	0.243858	0.21646	0.270519	0.19373	0.161565	0.2018	0.308973
TXN2	0.243359	0.245833	0.377926	0.164758	0.197774	0.464454	0.239844
RANGAP1	0.242913	0.0921207	0.0967289	0.0705693	0.0600893	0.150632	0.187914
NUMA1	0.242666	0.10185	0.057018	0.0907315	0.123769	0.107541	0.141233
PCMT1	0.242456	0.185562	0.1656	0.253364	0.22167	0.257822	0.298174
CHMP1A	0.242379	0.12001	0.0307523	0.147235	0.0567412	0.208788	0.181566
CD24	0.242376	0.601152	0.336741	0.14682	0.472596	0.0228532	0.476334
LAMTOR2	0.24233	0.271946	0.325948	0.335452	0.317471	0.295589	0.402681
UBAC1	0.242299	0.148013	0.175519	0.194391	0.225712	0.186535	0.0944616
CEBPZ	0.242107	0.281179	0.134012	0.166175	0.264218	0.148591	0.263298
TRIM56	0.241969	0.0865539	0.0669443	0.0681491	0.113728	0.0487752	0.0298697
CAPG	0.241929	0.0959238	0.0435732	0.398776	0.148019	0.238251	0.34733
UACA	0.241657	0.120447	0.0829979	0.0416571	0.0737622	0.0820355	0.0863457
LARS	0.241583	0.205324	0.240357	0.230907	0.129131	0.25292	0.341666
BBX	0.241271	0.166761	0.265938	0.217108	0.164735	0.217941	0.184418
UQCRC1	0.241195	0.384431	0.584426	0.171027	0.387217	0.361273	0.499989
FAM111A	0.241072	0.0878548	0.15653	0.0924838	0.156423	0.111566	0.0717403
UQCRC2	0.240934	0.317917	0.557086	0.30936	0.218275	0.197529	0.436686
AHSA1	0.240891	0.273574	0.20412	0.242931	0.209246	0.390199	0.28624
EMP3	0.240823	0.79991	0.5162	0.369993	0.00578386	0.400858	0.0758606
PNISR	0.240803	0.159493	0.277854	0.27855	0.164708	0.25033	0.151769
NAE1	0.240738	0.257304	0.0310306	0.20029	0.257752	0.314014	0.185957
CCNB2	0.24068	0.206813	0.0512168	0.132205	0.272096	0.131068	0.461972
IPO5	0.240042	0.185074	0.256265	0.131777	0.302464	0.288297	0.365639
APH1A	0.239925	0.129222	0.201334	0.186857	0.141482	0.176208	0.256204
NME4	0.239908	0.58859	0.528845	0.185206	0.124918	0.31341	0.397019
NRDC	0.239799	0.219756	0.17163	0.152002	0.191373	0.115082	0.225705
H2AFJ	0.239786	0.346463	0.485103	0.261941	0.219255	0.12688	0.358676
VAPB	0.239639	0.0776109	0.172372	0.0758908	0.0976278	0.086139	0.115539
FBXO32	0.239165	0.0121165	0	0.12773	0.157437	0.0048448	0.0518671
NAA50	0.239158	0.169212	0.226543	0.126306	0.299234	0.223069	0.39124
WDR43	0.239099	0.320288	0.135151	0.15074	0.4663	0.382217	0.376124
PTPN11	0.239087	0.224693	0.200588	0.151622	0.0753137	0.333879	0.136092
SNRPA	0.23899	0.230691	0.243608	0.218364	0.229396	0.293527	0.153447
MOB1A	0.238873	0.150828	0.0801226	0.161708	0.0902774	0.143036	0.404745
TMEM160	0.238873	0.364773	0.320026	0.147572	0.40106	0.302503	0.331837
ERO1A	0.238719	0.0837896	0.0946713	0.828106	0.140675	0.132883	0.051364
DKK1	0.238689	0.547852	0.201759	0.132562	0.042973	0.14561	0.080465
EGR1	0.238669	0.0525329	0.117608	0.154556	0.0816086	0.083	0
UBXN4	0.238647	0.209055	0.340366	0.424172	0.182769	0.352729	0.169195
SRP9	0.238601	0.262886	0.311189	0.374442	0.508253	0.227031	0.211519
MOCS2	0.238463	0.166576	0.0494554	0.158887	0.0502463	0.18998	0.0883684
TMCO1	0.238107	0.225586	0.288334	0.348197	0.285946	0.225073	0.653356
MPLKIP	0.237984	0.117683	0.131648	0.148845	0.130837	0.16052	0.158717
SLTM	0.23798	0.242767	0.207957	0.183137	0.227947	0.294279	0.345662
PNPT1	0.237704	0.210061	0.0865798	0.120817	0.193785	0.0526732	0.18198
ZNF106	0.237631	0.0942183	0.186171	0.114394	0.192614	0.0857574	0.0305219
TOR1AIP2	0.237447	0.0999336	0.16004	0.246663	0.154047	0.127618	0.27862
SPAG9	0.237253	0.249421	0.20319	0.17806	0.307559	0.199409	0.167717
PSMC6	0.237241	0.216165	0.28477	0.340784	0.251923	0.25328	0.235903
MRPS35	0.237226	0.27534	0.109787	0.154718	0.137589	0.261415	0.472933
GLG1	0.237218	0.141181	0.148298	0.357018	0.163192	0.268535	0.0842001
CAPN1	0.237216	0.0912426	0.0436981	0.172457	0.182271	0.149584	0.580668
SOX15	0.237106	0.0045057	0	0	0	0	0
DNAJA2	0.237082	0.278682	0.156647	0.226134	0.11517	0.203927	0.269832
CCS	0.237057	0.100594	0.113286	0.113796	0.0302943	0.139594	0.129292
PFN2	0.237044	0.175938	0.307613	0.324275	0.197672	0.273893	0.714881
TBCB	0.23671	0.516991	0.201644	0.283706	0.245428	0.264029	0.337911
TIPRL	0.236618	0.165731	0.197373	0.208469	0.19424	0.141202	0.432749
NCOA4	0.236554	0.17345	0.122061	0.150186	0.102572	0.108473	0.169324
PSMG2	0.236487	0.174401	0.175647	0.105568	0.20148	0.196408	0.0465623
MAT2A	0.236485	0.250764	0.27161	0.204491	0.196272	0.183967	0.192059
CFDP1	0.236366	0.126022	0.142267	0.184403	0.116227	0.135253	0.533647
LYPLA1	0.236329	0.166985	0.207196	0.141485	0.175113	0.14996	0.239843
TUBGCP2	0.236288	0.172925	0.0974706	0.152746	0.0956929	0.121541	0.20233
TSR1	0.23615	0.263563	0.161158	0.0895037	0.198467	0.251338	0.110391
TNIP1	0.235979	0.12052	0.0521396	0.317303	0.184881	0.0453069	0.0717277
ENAH	0.235907	0.256556	0.239276	0.431084	0.516015	0.175061	0.106046
ECI2	0.235696	0.169316	0.108566	0.086359	0.132567	0.135774	0.0420984
RRP36	0.23533	0.150349	0.0964494	0.198385	0.124597	0.190252	0.219325
NMT1	0.235108	0.163226	0.242891	0.168633	0.354004	0.199872	0.251711
COA3	0.235014	0.290894	0.580869	0.137284	0.296441	0.199794	0.612217
SNRNP25	0.234992	0.261724	0.293678	0.205673	0.203493	0.18458	0.115293
C14orf119	0.234914	0.149197	0.160143	0.132873	0.173017	0.121899	0.112932
BTG1	0.234635	0.23546	0.360037	0.225284	0.298642	0.142777	0.127041
LRRFIP1	0.234521	0.32702	0.262678	0.288124	0.251759	0.20651	0.300157
CMSS1	0.234304	0.143264	0.117567	0.117325	0.184212	0.19313	0.349944
TMEM106C	0.23408	0.171224	0.233436	0.331765	0.184179	0.185913	0.189217
BAZ1A	0.233995	0.143436	0.0991445	0.0822236	0.178246	0.0946067	0.199983
COMMD7	0.233888	0.167781	0.128352	0.141841	0.107003	0.0721774	0.225354
OSTC	0.233724	0.292599	0.43916	0.406785	0.276327	0.325357	0.438316
GSS	0.233263	0.112165	0.188848	0.141053	0.176231	0.126865	0.117884
SON	0.233231	0.271068	0.3355	0.221786	0.359711	0.327714	0.357091
SERPINB5	0.232994	0.00827567	0.0403738	0.0103426	0.174213	0.0158833	0.268896
SP100	0.232989	0.0559166	0.0753579	0.11055	0.0371704	0.102418	0.067212
ALG3	0.232987	0.190996	0.282782	0.250661	0.173698	0.174507	0.370522
OCIAD1	0.232952	0.256105	0.528628	0.35489	0.178138	0.255067	0.228989
TPBG	0.232837	0.0351867	0.0450526	0.140703	0.0702656	0.0554382	0.0338423
SPG7	0.232695	0.155633	0.174798	0.180261	0.0808878	0.145378	0.0354022
ARL6IP1	0.232523	0.392701	0.331494	0.358399	0.185126	0.246922	0.514442
APP	0.232303	0.16817	0.395031	0.527263	0.443156	0.241069	0.246326
EGFL7	0.231739	0.126843	0.063595	0.0714128	0.0586396	0.187786	0.095401
RPP30	0.231471	0.0968499	0.0869265	0.0728161	0.115924	0.0901323	0.0996328
SURF4	0.231349	0.158511	0.1521	0.247321	0.146255	0.155233	0.203909
RRP7A	0.231048	0.315248	0.309769	0.0881253	0.130628	0.178102	0.12772
GRB2	0.230964	0.233364	0.308569	0.214341	0.288761	0.359305	0.378435
C1orf43	0.23044	0.222524	0.256912	0.244673	0.187693	0.272999	0.413391
LINC00958	0.23041	0.0213917	0	0	0	0.00736007	0.337688
TRAPPC3	0.230405	0.157766	0.150088	0.179865	0.256201	0.303937	0.132775
TIMM8B	0.230404	0.279378	0.513342	0.339165	0.336014	0.37503	0.634448
TMX1	0.230347	0.15196	0.154456	0.292348	0.266886	0.103122	0.141034
RPS17	0.22966	0.3431	0.173136	0.0885015	0.270965	0.283103	1.13268
MTX1	0.22966	0.208176	0.325019	0.202442	0.120237	0.299672	0.200635
IL1A	0.229353	0.00952576	0.0110305	0.0220014	0.302685	0	0
LTB	0.229281	0.0127895	0	0	0.00655466	0	0.0189065
PRDX3	0.229275	0.326662	0.227879	0.241652	0.154807	0.36575	0.243934
PHF19	0.22926	0.184048	0.0388198	0.199118	0.122375	0.116295	0.0633516
CKAP2	0.229083	0.172471	0.0805912	0.0873111	0.208902	0.200022	0.295369
DDX56	0.228967	0.180391	0.185047	0.163641	0.142946	0.155932	0.0756874
GGNBP2	0.228946	0.210241	0.371103	0.215321	0.199509	0.107019	0.292611
CHMP4B	0.228554	0.136716	0.14681	0.0686384	0.178219	0.0988601	0.281873
G3BP2	0.228525	0.255611	0.463625	0.292123	0.29838	0.297222	0.185756
TRAP1	0.228472	0.287186	0.191806	0.149347	0.101547	0.212274	0.248562
AZIN1	0.22818	0.0900644	0.101396	0.113119	0.0818655	0.113342	0.415614
LAPTM4A	0.227864	0.292016	0.37234	0.153622	0.290576	0.239741	0.545507
DCUN1D5	0.227652	0.141216	0.129061	0.181959	0.365425	0.177427	0.398979
EMC4	0.227551	0.302597	0.22275	0.11051	0.182327	0.21842	0.187364
CISD1	0.22751	0.260821	0.137558	0.12431	0.11004	0.199191	0.159723
UROS	0.227444	0.145923	0.21353	0.0700148	0.0791959	0.155775	0.0579655
RCN2	0.227049	0.196982	0.22706	0.181314	0.317904	0.235812	0.293052
HMGA2	0.226837	0.0139092	0.00474595	0.0985907	0.105505	0.114389	0
SRRM1	0.226809	0.246723	0.226533	0.23024	0.497719	0.657784	0.297642
ATP6V0D1	0.226718	0.0764334	0.0218653	0.1533	0.10522	0.0909841	0.197043
SMARCA5	0.226543	0.211363	0.258001	0.199889	0.278318	0.475496	0.162648
AIP	0.226528	0.132966	0.132743	0.126932	0.134083	0.0853884	0.165221
REEP3	0.226426	0.101782	0.0909362	0.202371	0.0765231	0.1835	0.0567113
MANBAL	0.226385	0.146106	0.0853266	0.0905931	0.140687	0.127186	0.0611867
RAB8A	0.226243	0.150788	0.138348	0.207527	0.183157	0.226763	0.164536
MAP4	0.22588	0.269756	0.336691	0.20033	0.213463	0.392382	0.187778
COPB1	0.22576	0.246003	0.156913	0.270196	0.153133	0.215646	0.232689
CLTC	0.225585	0.353087	0.2146	0.362586	0.367611	0.441156	0.335847
REXO2	0.225492	0.232657	0.243228	0.20256	0.119352	0.333153	0.176909
BID	0.225238	0.124799	0.0778822	0.143278	0.246723	0.17803	0.152429
PAFAH1B1	0.225234	0.173995	0.330371	0.103543	0.109142	0.232391	0.15672
WDR18	0.225114	0.15508	0.216815	0.136379	0.312512	0.208358	0.109659
EIF2S3	0.225113	0.304358	0.313266	0.157186	0.240304	0.253389	0.500407
NANS	0.224774	0.125409	0.117324	0.307933	0.272347	0.140938	0.157754
DYNC1LI2	0.224546	0.180299	0.0729823	0.257506	0.131254	0.137956	0.166385
TM9SF3	0.224437	0.247483	0.139723	0.158331	0.108991	0.207413	0.379034
GTPBP4	0.224323	0.250898	0.110267	0.0937026	0.153479	0.246138	0.21652
CMAS	0.224189	0.111925	0.0685498	0.106911	0.109325	0.104033	0.463944
PPP1R15A	0.224137	0.181195	0.128043	0.116612	0.165352	0.170337	0.0903512
ATIC	0.224009	0.251462	0.154516	0.307347	0.206001	0.139713	0.107137
ZFP36L1	0.223927	0.119287	0.325322	0.251158	0.125889	0.248366	0.166838
UQCC3	0.223568	0.413125	0.0936319	0.241558	0.242039	0.343782	0.509867
GCLM	0.223514	0.364699	0.100275	0.242374	0.0698543	0.218142	0.766005
ACTR10	0.223454	0.138058	0.292615	0.218288	0.121403	0.160895	0.129204
KLF5	0.223305	0.121029	0.088657	0.104981	0.337322	0.111348	0.421305
MPC2	0.223296	0.391241	0.325421	0.354774	0.148769	0.231196	0.512907
PAWR	0.223211	0.180826	0.117747	0.188759	0.143742	0.126164	0.187658
AQP3	0.223146	0.0188653	0.0168232	0.0893567	0.01364	0.00731289	0.229698
CTSL	0.222957	0.225253	0.160338	0.230753	0.157838	0.0729096	0.122723
CALU	0.222754	0.272465	0.19258	0.433038	0.267738	0.232608	0.201221
MRPL16	0.222585	0.131187	0.165485	0.0651614	0.164521	0.149187	0.142602
PCNA	0.222548	0.281506	0.270364	0.150648	0.192717	0.262659	0.204376
RPP25L	0.222439	0.128012	0.106515	0.0702081	0.0658916	0.167478	0.0513268
CHD4	0.222367	0.183418	0.182088	0.162471	0.300995	0.310491	0.260213
MPRIP	0.222159	0.146486	0.118244	0.130508	0.150527	0.0585709	0.0527667
NARS	0.222077	0.260963	0.208405	0.146912	0.170751	0.374874	0.376961
C4orf3	0.221984	0.137145	0.270389	0.517558	0.126289	0.188329	0.679679
RRM1	0.22179	0.24569	0.16293	0.236837	0.362707	0.164622	0.079881
SLC39A7	0.221686	0.105052	0.228208	0.126603	0.0703975	0.228247	0.143672
DDX18	0.221628	0.206584	0.102037	0.24975	0.197689	0.257167	0.3704
SELENOT	0.221627	0.153171	0.202589	0.13042	0.13074	0.133631	0.245171
USP10	0.221625	0.142617	0.12039	0.16276	0.0904434	0.186404	0.200036
BMS1	0.221418	0.206195	0.116518	0.156537	0.162468	0.276989	0.0273835
UBE2Z	0.221332	0.122005	0.215136	0.116398	0.153512	0.120651	0.124814
TNFAIP3	0.22128	0.0232651	0.0108591	0.040133	0.202748	0	0.0160315
PQBP1	0.221053	0.207283	0.152519	0.145716	0.219313	0.15209	0.123708
PPIG	0.220998	0.171594	0.212207	0.166845	0.224967	0.18944	0.236699
NUDCD1	0.220966	0.0837166	0.053042	0.0451931	0.132695	0.0898831	0.114077
VMP1	0.22086	0.226018	0.33682	0.332467	0.213827	0.229841	0.097669
PAFAH1B3	0.220737	0.35929	0.209874	0.334349	0.439328	0.501366	0.628277
EIF4E2	0.220639	0.249855	0.169322	0.286904	0.253218	0.266195	0.222469
AP3S1	0.220567	0.118063	0.106717	0.204192	0.112764	0.39872	0.246416
PSMD3	0.220319	0.177669	0.434006	0.104628	0.223416	0.410219	0.222558
TOX4	0.220136	0.136518	0.17318	0.157653	0.175836	0.111115	0.172188
EIF2AK4	0.220108	0.078854	0.136768	0.103822	0.17747	0.239023	0.0705379
C9orf78	0.220083	0.119632	0.116213	0.114585	0.175944	0.269591	0.129884
FAM177A1	0.219838	0.270077	0.186096	0.196666	0.112272	0.126202	0.103711
AK2	0.219689	0.196402	0.224828	0.164586	0.319706	0.217537	0.336921
TMEM14A	0.21968	0.0965505	0.0631217	0.0861238	0.0458603	0.172347	0.44299
MRPL19	0.219669	0.219886	0.175315	0.155083	0.146096	0.170151	0.218406
ARL6IP5	0.219303	0.233248	0.488536	0.247964	0.153064	0.141446	0.0770146
DNAJC3	0.219247	0.0755322	0.311939	0.197501	0.178034	0.0588354	0.30608
CCAR1	0.219077	0.218134	0.148592	0.108157	0.199657	0.150833	0.169409
IFT22	0.219074	0.137696	0.0834471	0.0789582	0.0895179	0.170118	0.329637
URI1	0.218938	0.358265	0.197648	0.183796	0.198263	0.234231	0.436634
NETO2	0.218516	0.126388	0.00577895	0.0768893	0.159311	0.0485193	0.101032
MACF1	0.218486	0.157171	0.120301	0.168226	0.146105	0.120256	0.0174669
SBDS	0.218406	0.198768	0.134656	0.097825	0.138674	0.182511	0.327628
RSRC2	0.21836	0.155297	0.101188	0.228305	0.208057	0.140992	0.288977
WAPL	0.21832	0.0449064	0.0982254	0.126952	0.078249	0.0981928	0.155882
SNX5	0.218284	0.280541	0.238483	0.162117	0.265678	0.214385	0.18932
RTF1	0.217787	0.136849	0.233757	0.133064	0.214341	0.179541	0.11179
NOP53	0.217643	0.395467	0.227771	0.170636	0.265616	0.373575	0.756118
ZFR	0.217636	0.168166	0.149328	0.126563	0.185659	0.226657	0.171125
PLA2G16	0.21762	0.0886418	0.409563	0.179935	0.0624693	0.0628998	0.0135151
NIT2	0.217594	0.20904	0.180329	0.0737651	0.110744	0.105565	0.28206
SLC25A11	0.217563	0.229459	0.224476	0.0789469	0.104493	0.258626	0.256548
POLE3	0.217541	0.155469	0.126172	0.196422	0.260252	0.150591	0.132862
WDR54	0.217505	0.264811	0.145962	0.120283	0.158261	0.162632	0.04518
TBRG4	0.217327	0.183106	0.140979	0.125176	0.142542	0.156858	0.00796736
GSDMD	0.217112	0.051974	0.0626632	0.241703	0.139678	0.210297	0.068365
SRA1	0.217108	0.214073	0.198327	0.245273	0.150032	0.252338	0.230285
CBX1	0.217052	0.246313	0.332183	0.263411	0.555146	0.44225	0.215405
CHMP3	0.216934	0.166174	0.125844	0.141712	0.116176	0.092254	0.26172
NUDT22	0.216628	0.0957893	0.208103	0.130943	0.118302	0.113919	0.0435749
PDXK	0.216574	0.540681	1.19482	0.446711	0.588081	0.184489	0.102453
DARS	0.216571	0.15736	0.20355	0.249195	0.128975	0.234497	0.118612
HUWE1	0.216484	0.159993	0.20546	0.181555	0.191817	0.240353	0.0359198
CTNNA1	0.216328	0.186724	0.363897	0.556953	0.276087	0.244616	0.590528
SAMHD1	0.215787	0.0254383	0.0276463	0.0429103	0.0495409	0.0453016	0.00942607
MAZ	0.215778	0.26041	0.295486	0.201845	0.250207	0.253744	0.361657
MYO10	0.215745	0.130056	0.0757654	0.118447	0.0859515	0.0401891	0.141438
DPY30	0.215566	0.177357	0.172788	0.235432	0.291816	0.200001	0.268106
UFM1	0.215414	0.161765	0.1051	0.150917	0.120458	0.0944846	0.242207
COX20	0.2154	0.243297	0.151848	0.121495	0.127248	0.43109	0.32899
ZMYND8	0.215267	0.0840713	0.0323089	0.0820281	0.120549	0.0729016	0.0582731
NCOR1	0.215244	0.20725	0.252963	0.0537749	0.12506	0.052987	0.111298
HMGB3	0.215067	0.308523	0.154062	0.368253	0.384122	0.221118	0.342587
LAGE3	0.214946	0.215326	0.230378	0.218948	0.244243	0.316786	0.134028
SQLE	0.214663	0.152261	0.313756	0.154333	0.251209	0.160007	0.369788
SMCHD1	0.214436	0.160893	0.220881	0.122244	0.24356	0.296064	0.129093
VPS26A	0.214306	0.135999	0.0865258	0.0983405	0.182048	0.104771	0.236456
SRP54	0.214257	0.150997	0.168615	0.142889	0.259343	0.0782927	0.264303
LARP1	0.214233	0.162417	0.255747	0.152965	0.12252	0.122862	0.392703
PLIN3	0.213938	0.180414	0.165548	0.403826	0.131526	0.41554	0.179084
TIAL1	0.213785	0.153197	0.155098	0.166676	0.102771	0.277894	0.281906
ACBD3	0.213477	0.16844	0.122265	0.139359	0.126115	0.156098	0.227087
CSNK2A1	0.213427	0.229185	0.153896	0.144893	0.250707	0.229578	0.462857
MRPS2	0.213377	0.156127	0.225708	0.184134	0.241127	0.288696	0.144131
MSANTD3	0.213268	0.0736229	0.0677168	0.0997245	0.200483	0.0651303	0.0337429
IRF1	0.213093	0.0928266	0.0437435	0.073261	0.189831	0.0382955	0.0251658
PPIC	0.212553	0.0665041	0.238854	0.221931	0.0884134	0.071473	0.451508
UBE2A	0.212378	0.249064	0.184876	0.211289	0.16163	0.156069	0.181159
CD46	0.212268	0.324411	0.353237	0.632404	0.162378	0.154532	0.141888
ITPA	0.212197	0.241284	0.122821	0.0834515	0.206326	0.117641	0.491768
ZNF207	0.212157	0.210855	0.278021	0.259945	0.282796	0.152177	0.305122
NT5C	0.212147	0.268626	0.131094	0.18561	0.303423	0.239968	0.255021
YIPF3	0.212083	0.107226	0.128752	0.115862	0.0572903	0.170471	0.201251
ASPM	0.212019	0.224181	0.202478	0.306457	0.393732	0.140485	0.161994
MTHFD2	0.211983	0.367407	0.184728	0.230708	0.0760195	0.293798	0.313905
FAM111B	0.211978	0.020432	0.131777	0.0718336	0.0979493	0.0325348	0
FKBP3	0.211872	0.363639	0.389295	0.325876	0.402183	0.171784	0.321658
TATDN1	0.21176	0.131352	0.100284	0.210647	0.205684	0.238001	0.342431
DHX36	0.211744	0.17938	0.177274	0.122078	0.158076	0.108132	0.112783
SEC11C	0.211659	0.195372	0.294961	0.119126	0.135944	0.220092	0.412805
ATRX	0.211588	0.241806	0.246988	0.197098	0.262776	0.131812	0.0928256
COMTD1	0.211489	0.257298	0.108819	0.0623868	0.0899683	0.181282	0.385468
FBXO22	0.211468	0.166975	0.106436	0.0446421	0.0785969	0.131211	0.0333377
VPS28	0.211243	0.299536	0.454358	0.387388	0.289532	0.370408	0.630452
TMEM123	0.211235	0.272658	0.129836	0.449697	0.41277	0.252831	0.385627
DHX29	0.211148	0.155989	0.0180391	0.118777	0.0873777	0.155817	0.101383
TXNDC9	0.210845	0.133755	0.0963732	0.129773	0.058663	0.047589	0.111943
TYMS	0.21081	0.27195	0.33768	0.19258	0.201638	0.485489	0.0332004
MRPL54	0.210762	0.144733	0.261492	0.409572	0.256869	0.358289	0.178381
ZDHHC24	0.210714	0.110514	0.0809335	0.057577	0.0742046	0.0504161	0.0110338
RAE1	0.210602	0.110395	0.0666526	0.0984828	0.227155	0.138026	0.226846
PLK1	0.210527	0.278137	0.10374	0.241331	0.165951	0.279205	0.107417
STAT3	0.210415	0.0862875	0.219048	0.113428	0.158082	0.102192	0.243403
CIAO1	0.210394	0.192018	0.153422	0.123078	0.0745159	0.16777	0.214069
MCM4	0.210191	0.264187	0.310342	0.212276	0.282346	0.126206	0.0594039
LRPAP1	0.210123	0.207673	0.340737	0.238121	0.30259	0.382223	0.132068
BIK	0.210098	0.038321	0	0.0152041	0.221606	0.0861681	0.015616
SLC39A1	0.209994	0.188929	0.0818527	0.202439	0.224669	0.0925862	0.162371
HDAC2	0.209993	0.139766	0.109267	0.141729	0.346516	0.197108	0.138642
ZNF326	0.209935	0.130616	0.107796	0.131715	0.220767	0.153688	0.16097
ALCAM	0.209877	0.138593	0.0820928	0.326782	0.340148	0.101642	0.109347
PHF3	0.209682	0.128989	0.130415	0.145477	0.184038	0.20655	0.148047
PPP2R1A	0.20966	0.217739	0.141408	0.0834143	0.171063	0.204857	0.576816
CNPY3	0.209123	0.127748	0.0815546	0.104047	0.0740902	0.169665	0.0413431
IFT57	0.208996	0.126136	0.131736	0.205684	0.115522	0.100164	0.0792068
VCL	0.20892	0.212795	0.139204	0.137639	0.120092	0.112756	0.242306
DNAJB6	0.208812	0.153708	0.0796612	0.102131	0.232301	0.143195	0.638557
ARF3	0.208379	0.181487	0.100684	0.1573	0.128792	0.15198	0.157959
RAD23A	0.208354	0.167737	0.275455	0.282956	0.0862022	0.263375	0.162127
RIOK3	0.20835	0.116537	0.135555	0.139988	0.118412	0.0821891	0.434594
STK4	0.208348	0.0510107	0.1101	0.046675	0.11404	0.119107	0.0259412
NIFK	0.208213	0.222546	0.0649305	0.17267	0.15756	0.275004	0.261355
CKAP5	0.208107	0.188354	0.0606311	0.169611	0.243698	0.195024	0.0616387
CEP55	0.208105	0.194689	0.0371426	0.142157	0.095289	0.176447	0.282376
KRT15	0.208055	0.0230379	0.0059526	0.0389207	0.0193673	0.0186258	0.73791
IFI27L2	0.207998	0.0728337	0.30726	0.184745	0.0361361	0.171424	0.377744
MYH9	0.207962	0.185082	0.193946	0.138562	0.236454	0.133067	0.219914
WIPI2	0.207959	0.093566	0.210263	0.204624	0.158935	0.167511	0.0577607
CDCA7L	0.207447	0.0667919	0.122564	0.0719879	0.0532348	0.106584	0.0748869
MRPS18C	0.20737	0.214819	0.203412	0.236325	0.201835	0.320528	0.492127
MRPL55	0.207197	0.249128	0.190092	0.214477	0.202673	0.318436	0.0331823
UBAP2	0.207123	0.0761129	0.0595055	0.0732178	0.0768101	0.0887385	0.0609531
MPZL1	0.206732	0.152167	0.208314	0.283365	0.171585	0.133714	0.286456
JAK1	0.206716	0.337897	0.359321	0.297183	0.165584	0.171617	0.221359
SPG21	0.206456	0.156965	0.0377233	0.0784352	0.109768	0.126282	0.131822
THBS1	0.20626	0.0135946	0.0338963	0.0778283	0.174154	0.00740384	0.0393205
SSR1	0.205742	0.124397	0.142407	0.159891	0.0763952	0.152482	0.259622
RNF114	0.205628	0.101903	0.0924791	0.12829	0.134913	0.0710072	0.0927992
MX1	0.205606	0.0181978	0.00989674	0.0739112	0.0134773	0	0.0493489
TMEM223	0.205384	0.07236	0.136295	0.0844739	0.0641169	0.0699425	0.110128
VPS4B	0.205324	0.0437076	0.0879589	0.0712913	0.0810439	0.164007	0.135911
WDR66	0.20527	0.00896485	0.00549903	0.0128427	0.0226615	0	0.0531226
FAM192A	0.205104	0.212015	0.149835	0.186446	0.139861	0.0958587	0.15607
LTBR	0.20507	0.193393	0.0980793	0.168761	0.0748541	0.0932677	0.0764737
NABP2	0.204949	0.168197	0.10171	0.0929827	0.115197	0.214398	0.0464416
TMEM183A	0.20489	0.134004	0.0975185	0.0960982	0.156579	0.186799	0.178559
GLRX2	0.204889	0.168075	0.10243	0.11619	0.100846	0.174058	0.207344
ASNA1	0.204838	0.123933	0.25459	0.199897	0.197632	0.311074	0.114996
SPART	0.204807	0.0843856	0.0211078	0.136556	0.0853962	0	0.05997
VDAC3	0.20479	0.429081	0.186307	0.282033	0.303977	0.444737	0.677152
FUBP1	0.204588	0.169916	0.220102	0.133412	0.169859	0.214049	0.276448
MIF	0.20449	0.243194	0.235323	0.141558	0.215177	0.204396	0.980655
SH3GLB1	0.204444	0.110772	0.1807	0.275477	0.156618	0.0675442	0.124859
FAM173A	0.204441	0.227106	0.189234	0.245236	0.12548	0.225825	0.0938707
TYMP	0.20367	0.108476	0.0703177	0.158313	0.0442321	0.183169	0.20462
PPCS	0.20353	0.145623	0.12355	0.0742778	0.0522541	0.114	0.212707
PTEN	0.203453	0.130283	0.122454	0.123421	0.0581805	0.101006	0.0380418
ADSS	0.20336	0.117102	0.0781125	0.119346	0.118649	0.124555	0.237964
SAC3D1	0.203234	0.212476	0.302664	0.135309	0.173533	0.264977	0.0540222
TM4SF1	0.203086	0.730886	0.184678	0.263473	0.257421	0.0261547	1.1634
PPP1R7	0.203083	0.164765	0.239375	0.29023	0.151225	0.147115	0.231871
IGFBP7	0.203074	0.0332612	0.126708	0.100413	0.0301337	0.0131042	0.00941239
NOSIP	0.203033	0.290007	0.231209	0.13959	0.24725	0.502756	0.276623
CLIP1	0.202818	0.215173	0.184829	0.177344	0.122274	0.10301	0.0640303
SRPRB	0.202761	0.105439	0.107218	0.0922724	0.139223	0.153678	0.184096
MRPS18A	0.202632	0.0604237	0.0989201	0.0588546	0.0956795	0.154279	0.0989506
AURKB	0.202508	0.126164	0.0545094	0.0490508	0.102541	0.224527	0.144307
DYNC1I2	0.202496	0.225396	0.244506	0.184365	0.144008	0.141368	0.432684
SUPT4H1	0.202477	0.243267	0.0943905	0.22881	0.151697	0.259466	0.339283
EXT1	0.202259	0.0357049	0.089565	0.112385	0.131203	0.0441067	0.0422526
HIST2H2AC	0.202204	0.26104	0.150226	0.158805	0.293593	0.151977	0
IL6ST	0.202194	0.0885902	0.0776948	0.267333	0.0483969	0.0269179	0.0322913
TIMM17B	0.202129	0.310379	0.11909	0.0920168	0.232394	0.0403208	0.138201
TWF1	0.20212	0.129905	0.0975901	0.0920543	0.137841	0.237942	0.210931
RWDD1	0.20192	0.157674	0.170381	0.120064	0.11703	0.211848	0.369701
BRD7	0.201439	0.228029	0.131207	0.289648	0.158075	0.319348	0.281985
ATP1A1	0.201426	0.133968	0.103846	0.188022	0.291859	0.214021	0.36355
NFE2L2	0.201406	0.20109	0.270595	0.269501	0.0703289	0.212645	0.434242
KIF20B	0.201402	0.118349	0.0733942	0.0809409	0.128823	0.0837529	0.138468
RPL26L1	0.201201	0.152343	0.269627	0.24605	0.204606	0.254568	0.212131
PPIE	0.201182	0.09039	0.0565017	0.116421	0.134539	0.243294	0.046793
WDR77	0.201144	0.109795	0.0492976	0.096198	0.109361	0.121731	0.242513
FAF2	0.201142	0.202805	0.263296	0.222571	0.174576	0.156306	0.0647638
CD320	0.200713	0.209273	0.107415	0.288277	0.23335	0.319545	0.13626
TMEM50A	0.200705	0.181558	0.0889275	0.184708	0.2432	0.187963	0.482143
GNL2	0.200675	0.100065	0.0337189	0.079312	0.157619	0.182322	0.0773882
IRF3	0.200576	0.149627	0.130391	0.0812277	0.0919196	0.148553	0.129863
PLK2	0.200353	0.164523	0.299485	0.309227	0.160613	0.0661504	0.0487999
TFAM	0.200277	0.211629	0.159861	0.0879587	0.0553538	0.177589	0.0695769
CPNE3	0.20005	0.184904	0.210215	0.237633	0.158306	0.185307	0.351107
MCUR1	0.200023	0.129992	0.0675623	0.0932301	0.0916281	0.148666	0.262402
ECH1	0.199895	0.477739	0.590186	0.33239	0.161318	0.165494	0.254554
ATP6V1C1	0.19975	0.0854323	0.136798	0.0455498	0.0530359	0.112365	0.173339
FAM20C	0.199709	0.0477156	0.113961	0.162794	0.156008	0.0376797	0
ARCN1	0.199602	0.124404	0.0948844	0.278173	0.111991	0.195718	0.276369
ZMAT2	0.199472	0.133691	0.213753	0.174844	0.115641	0.108372	0.150012
RALB	0.199453	0.0849402	0.0405102	0.231507	0.138885	0.0960317	0.253456
MRM2	0.199438	0.0901259	0.198728	0.0668493	0.0747509	0.125065	0.051066
TTC1	0.199418	0.175546	0.24026	0.209324	0.105455	0.279938	0.243736
KPNA3	0.199325	0.113986	0.0703809	0.0595009	0.170976	0.136808	0.122649
RAB6A	0.199174	0.033757	0.036887	0.0571616	0.0718577	0.040394	0.116174
S100A14	0.199118	0.0603802	0	0.154565	0.032002	0.405319	2.16364
OGFR	0.199063	0.0633844	0.123207	0.0388093	0.114637	0.149521	0.0164594
ATP6AP2	0.198568	0.153511	0.236114	0.256628	0.224675	0.132112	0.14381
UBE2L6	0.198259	0.0691627	0.0783332	0.124305	0.0464366	0.0226564	0.22479
AKR7A2	0.197962	0.132046	0.130714	0.192646	0.175919	0.293487	0.238763
AKR1A1	0.197413	0.112407	0.216866	0.197154	0.162307	0.250301	0.110288
VBP1	0.197236	0.161954	0.0798617	0.151716	0.236375	0.167176	0.369056
EIF4A3	0.196737	0.163941	0.115426	0.143019	0.271917	0.360642	0.36723
RRAS	0.196348	0.330895	0.184507	0.171326	0.105759	0.163645	0.111308
TNFAIP2	0.196232	0.146106	0.063583	0.245174	0.206485	0.0248342	0
BCL7C	0.19615	0.199564	0.207396	0.105686	0.179887	0.205287	0.206922
SELENOS	0.195876	0.22988	0.127694	0.100438	0.260278	0.222302	0.486598
DLG1	0.195792	0.0469473	0.239431	0.190863	0.136445	0.0864308	0.304515
CCDC47	0.195702	0.219751	0.346007	0.319403	0.386327	0.371811	0.224194
ZFAND5	0.195689	0.198106	0.147637	0.382965	0.241745	0.157688	0.19651
NOP58	0.195553	0.309335	0.0912898	0.180348	0.191863	0.214165	0.371831
TOPBP1	0.195537	0.0994388	0.166332	0.1134	0.0899153	0.0773719	0.0462124
CAPRIN1	0.195459	0.149368	0.138185	0.232301	0.257687	0.315711	0.272093
TCERG1	0.19542	0.139474	0.103566	0.0824496	0.0934784	0.143709	0.1232
EMC8	0.195243	0.115555	0.0848974	0.196742	0.127876	0.251188	0.0931536
RSL24D1	0.195162	0.392298	0.129845	0.210326	0.212977	0.289391	0.517779
FUNDC2	0.195063	0.231399	0.192565	0.141589	0.199567	0.106707	0.30971
ZRANB2	0.195006	0.130876	0.154436	0.120946	0.151957	0.189301	0.158345
MAPRE1	0.194826	0.132146	0.0833293	0.108495	0.159033	0.104999	0.104117
TMEM219	0.194224	0.159907	0.203778	0.22418	0.162001	0.12281	0.404062
OXA1L	0.193668	0.200178	0.324091	0.140308	0.14723	0.153375	0.120236
PWP1	0.193447	0.242203	0.0923447	0.150692	0.197424	0.194683	0.114394
TXNIP	0.193417	0.0816654	0.290743	0.433795	0.100255	0.0199152	0.0254438
POLR1E	0.193322	0.103828	0.0636639	0.0410575	0.115761	0.0799667	0.0954846
PHLDA3	0.193285	0.186058	0.307236	0.123151	0.107245	0.132775	0.0683113
RALBP1	0.193264	0.152769	0.146313	0.09446	0.114794	0.247079	0.308851
ADNP	0.193198	0.150056	0.127036	0.0578972	0.235358	0.185329	0.211256
DUS1L	0.193154	0.135222	0.122748	0.083434	0.394893	0.289728	0.328669
CDCA3	0.19295	0.101506	0.0682867	0.0839001	0.0916068	0.0962944	0.114298
CSTA	0.192829	0.0173573	0.0431491	0.0110336	0.115653	0.043888	1.05659
SUMO3	0.192661	0.156901	0.100184	0.321706	0.263585	0.102159	0.278226
RAB1B	0.192589	0.0894556	0.0531165	0.0489009	0.0598542	0.108722	0.135807
VPS25	0.192312	0.208554	0.316705	0.0996684	0.337616	0.239004	0.144559
NDUFB5	0.192264	0.166841	0.404434	0.310598	0.120412	0.166907	0.958327
KNL1	0.192146	0.0823074	0.0429128	0.0729278	0.118018	0.116007	0.0864313
MAP3K20	0.191749	0.157243	0.0983319	0.0905857	0.0594258	0.0895834	0.0791992
LSM10	0.19167	0.158986	0.175342	0.0818298	0.142341	0.190817	0.102563
TIMMDC1	0.191625	0.159633	0.19024	0.152326	0.111122	0.144904	0.280827
MRPL37	0.191328	0.103155	0.200548	0.138038	0.225452	0.216806	0.121827
MAP1LC3B	0.191011	0.139821	0.0967266	0.20774	0.123243	0.253792	0.20482
TAF7	0.190929	0.121567	0.327257	0.222815	0.101099	0.175739	0.20523
MET	0.190821	0.127126	0.217025	0.216255	0.217706	0.132415	0.0830382
PGRMC1	0.19077	0.307372	0.31991	0.32299	0.526892	0.225254	0.450093
CCNL1	0.190704	0.12852	0.12421	0.122797	0.108087	0.0619982	0.0626461
VEGFB	0.190659	0.15699	0.193391	0.194163	0.106867	0.113084	0.179777
DNM1L	0.190652	0.168406	0.10287	0.100396	0.0935822	0.0840845	0.103403
TMEM238	0.190624	0.171989	0.166409	0.109116	0.242506	0.222856	0.390928
PSMD6	0.190618	0.189353	0.182934	0.0961373	0.18997	0.229147	0.173961
SNX17	0.19061	0.282554	0.166653	0.066822	0.125966	0.201259	0.404944
MRPL9	0.190583	0.207189	0.12027	0.122173	0.226256	0.171663	0.211948
CBR1	0.190548	0.372305	0.357577	0.387065	0.391253	0.0131467	0.814367
FAM210B	0.190524	0.0571054	0.0834205	0.0278584	0.116081	0.0458997	0.0482796
MMP1	0.190284	0.00486367	0	0	0.0746311	0	0.0270914
COA6	0.189982	0.199803	0.082482	0.195833	0.0868978	0.111747	0.400296
IGBP1	0.189951	0.177107	0.159698	0.147805	0.119236	0.125348	0.0880118
TPRKB	0.18985	0.179998	0.082355	0.0957364	0.124476	0.135301	0.273068
DAZAP1	0.189595	0.192713	0.0767232	0.147707	0.217057	0.196001	0.208022
ITCH	0.189477	0.0286425	0.0523648	0.0417163	0.0961824	0.0582271	0.0444867
SLC25A37	0.18928	0.256072	0.15347	0.39244	0.203507	0.207474	0.105322
ERGIC2	0.189132	0.106025	0.112463	0.191233	0.107083	0.11619	0.320369
LBR	0.189079	0.168064	0.113179	0.148984	0.217093	0.191113	0.280837
DDX1	0.188928	0.275599	0.133655	0.0764559	0.158383	0.262866	0.432247
HECTD1	0.188791	0.157864	0.257041	0.134956	0.169568	0.279082	0.0823574
PPBP	0.188591	0.154858	0.183454	0.178003	0.0808803	0.162568	0.242031
UTP6	0.188264	0.0730501	0.0463347	0.0925906	0.100706	0.0509849	0.151305
KDM5A	0.187902	0.154056	0.0930521	0.148951	0.0832027	0.0508172	0.0929632
CKAP2L	0.187757	0.0690464	0.0568748	0.0752647	0.076703	0.107369	0.129738
EBAG9	0.187739	0.0768827	0.131306	0.0533134	0.112507	0.135289	0.205929
CRELD2	0.187668	0.111729	0.170644	0.0811514	0.139612	0.167713	0.0254836
RPS27L	0.187533	0.851029	0.682285	0.331415	0.249435	0.589408	0.395735
DDOST	0.187524	0.195455	0.147641	0.214222	0.306346	0.353393	0.197137
CDCP1	0.187196	0.0426444	0	0.13304	0.108186	0.231018	0.110621
SPARC	0.187172	0.00732145	0.317972	0.0767332	0.0198157	0	0.062421
TMEM9	0.186919	0.129993	0.161186	0.284899	0.12514	0.119138	0.234417
URM1	0.186633	0.0678606	0.0749452	0.138883	0.186162	0.19359	0.130859
PSMG4	0.186581	0.0917521	0.0320743	0.0514456	0.0752895	0.175799	0.160562
C1D	0.186579	0.137363	0.138827	0.156357	0.117291	0.12901	0.174271
NCBP2	0.186419	0.132165	0.249937	0.295735	0.106751	0.210748	0.555971
CYB5R3	0.186228	0.132767	0.177719	0.13066	0.162923	0.153756	0.127158
IGF2BP3	0.18607	0.0491635	0.0556459	0.228281	0.0969652	0.101234	0.214686
SELENOH	0.185965	0.163946	0.121447	0.05952	0.175986	0.145472	0.434161
CKAP4	0.18596	0.201569	0.121406	0.154808	0.0960583	0.126077	0.0420895
MGMT	0.185842	0.104749	0.298247	0.233691	0.0198635	0.15591	0.0800313
PARL	0.185732	0.145022	0.157986	0.202349	0.106275	0.128116	0.220417
GARS	0.185646	0.193081	0.299892	0.258964	0.122591	0.154172	0.294329
GNPDA1	0.185604	0.125916	0.175352	0.132021	0.10084	0.246949	0.194505
PAK1IP1	0.185437	0.085338	0.0475189	0.078988	0.0926693	0.111949	0.141375
GRN	0.185237	0.14188	0.26561	0.219431	0.227615	0.202766	0.296382
PITPNB	0.185196	0.0984281	0.172846	0.121048	0.122932	0.158913	0.12265
SCYL1	0.185078	0.0820357	0.0535769	0.0590805	0.0618231	0.0514215	0.103454
TRAPPC4	0.184949	0.130783	0.100747	0.190426	0.0951392	0.156214	0.0873972
LSR	0.184745	0.0994749	0.0209087	0.108495	0.0859019	0.153438	0.246859
TIMM50	0.184742	0.362405	0.298054	0.221424	0.260342	0.221161	0.207615
ATG3	0.184741	0.175879	0.140537	0.185095	0.112639	0.160828	0.17625
PLOD3	0.184661	0.058348	0.0168233	0.0391084	0.109321	0.0807823	0.00703333
FH	0.18457	0.153107	0.174545	0.108955	0.191252	0.113105	0.171944
SMARCC1	0.184558	0.159315	0.156475	0.1129	0.23509	0.356863	0.189039
BUD23	0.184429	0.193235	0.0575123	0.0742545	0.150253	0.355303	0.43284
UTP11	0.183924	0.117605	0.0985632	0.0745715	0.116551	0.180475	0.0807836
ACTL6A	0.183863	0.0777686	0.122197	0.192764	0.178792	0.0779622	0.469805
EMC7	0.183745	0.161527	0.226237	0.131952	0.096701	0.117092	0.0782488
MPG	0.18373	0.269554	0.199109	0.333761	0.0601257	0.161136	0.165761
NMB	0.183564	0.0578484	0.00564711	0.28958	0.0852988	0.0685564	0.474528
PRPF4	0.183121	0.0916183	0.0449953	0.0813423	0.191265	0.180319	0.0409292
APMAP	0.183029	0.162224	0.123989	0.0959152	0.227395	0.157763	0.216861
MRPS9	0.183006	0.116316	0.13904	0.0903792	0.0751151	0.145378	0.120992
GPAA1	0.182868	0.22466	0.351415	0.271589	0.211364	0.0908973	0.491173
IFIT1	0.182865	0.0192449	0.0169126	0.0242676	0.00702457	0	0.0166744
SRSF4	0.182788	0.201927	0.231507	0.154195	0.438387	0.248784	0.234832
CDC27	0.182758	0.141846	0.140668	0.0851151	0.141705	0.208665	0.208462
MDFI	0.182714	0.0053385	0	0.0257081	0.067772	0.0445368	0.0721283
TSTA3	0.182366	0.228011	0.163401	0.150913	0.193123	0.281949	0.201535
EMP2	0.182331	0.13547	0.092406	0.260982	0.241691	0.111889	0.206173
NAMPT	0.182313	0.242424	0.156679	0.75185	0.204055	0.293419	1.51247
OS9	0.182095	0.0946559	0.187498	0.166311	0.122682	0.121503	0.199654
TM9SF2	0.181948	0.121923	0.239722	0.121569	0.177458	0.12945	0.229667
TAX1BP3	0.181876	0.106131	0.0866474	0.0345994	0.0719095	0.0447908	0.296548
TRIM44	0.181785	0.138462	0.148565	0.140228	0.158606	0.11669	0.123584
CTNNBL1	0.181718	0.101097	0.0490782	0.0758399	0.096527	0.118547	0.0615768
TRIM28	0.18158	0.524141	0.250437	0.134664	0.373584	0.640591	0.647422
GSTO2	0.181536	0.0237151	0.218109	0.0111685	0.07122	0.187713	0.124555
TXNDC12	0.181405	0.158803	0.0998904	0.2022	0.189419	0.169688	0.262752
ABCE1	0.181288	0.251181	0.140023	0.170664	0.222211	0.37367	0.418921
TRAM1	0.181282	0.535236	0.637263	0.490936	0.209494	0.238907	0.295553
LAMP2	0.181231	0.0754014	0.159221	0.180541	0.139265	0.059005	0.203361
ERP44	0.181129	0.0490641	0.0483967	0	0.130253	0.0475619	0.255302
MBNL1	0.18104	0.139292	0.0801911	0.236045	0.129009	0.181737	0.249141
PHAX	0.180986	0.105373	0.137336	0.165497	0.0856866	0.10102	0.0572013
GOLGA4	0.180634	0.251006	0.247245	0.107849	0.238211	0.249622	0.144806
SDHC	0.180425	0.192116	0.222359	0.21516	0.109478	0.173566	0.400296
BOD1	0.180318	0.11649	0.185129	0.231165	0.200412	0.120724	0.159815
IL7R	0.180113	0.00895065	0.0146863	0.0106507	0.110674	0	0.0301299
SH3YL1	0.179824	0.0117435	0.0231421	0.065938	0.0192927	0.0579402	0.317905
COX14	0.179727	0.324056	0.327575	0.253511	0.141295	0.224221	0.252502
TRA2B	0.179631	0.229235	0.281166	0.164269	0.189276	0.249051	0.187683
KIF2A	0.179536	0.102947	0.0973669	0.169503	0.113472	0.128559	0.181577
ARL4C	0.179464	0.359869	0.0776587	0.286188	0.140558	0.0377309	0.0496686
BTF3L4	0.179408	0.0822727	0.0868655	0.130425	0.13958	0.130093	0.189115
ACO1	0.179401	0.0879732	0.299546	0.130454	0.0897621	0.0676543	0.0531197
CCND2	0.179328	0.00993375	0.0120644	0.0169209	0.00648888	0	0
MRTO4	0.179098	0.204888	0.0538482	0.123473	0.381996	0.317118	0.202154
SLC38A1	0.178989	0.256665	0.120443	0.165124	0.179766	0.18674	0.361009
PKN2	0.178746	0.137853	0.113025	0.120215	0.154306	0.143505	0.161189
KDM1A	0.178723	0.142548	0.0558552	0.102157	0.45528	0.236512	0.124756
SMIM7	0.1787	0.171526	0.205829	0.202151	0.0689736	0.166679	0.18365
TSR3	0.178306	0.135924	0.221939	0.160414	0.141372	0.18274	0.074349
CLPP	0.178247	0.139616	0.218037	0.181231	0.287808	0.242691	0.13178
TPGS2	0.177979	0.161851	0.145977	0.108349	0.273959	0.175576	0.152765
PTPN12	0.177951	0.136282	0.106931	0.0481714	0.107649	0.0745641	0.0465125
DMAC1	0.177937	0.150231	0.305001	0.0638946	0.186701	0.0864298	0.176209
SERINC3	0.177872	0.0893715	0.135021	0.0725491	0.0963229	0.0631369	0.219008
HBEGF	0.177867	0.0233928	0	0.0300064	0.0633004	0.0252137	0.0228957
S100A4	0.17778	1.35417	1.43761	0.560324	0.0418453	2.12884	0.123895
POLDIP2	0.17762	0.161881	0.309145	0.107675	0.105573	0.173959	0.210882
MIR4435-2HG	0.177579	0.0613897	0.125985	0.287386	0.0619847	0.0484822	0.247409
TK1	0.177479	0.166236	0.168105	0.354492	0.13921	0.335735	0.0444074
CHMP2B	0.177323	0.121099	0.120252	0.0884353	0.19631	0.139482	0.209084
NUTF2	0.177128	0.159213	0.0746214	0.15798	0.160474	0.351117	0.3211
PPIH	0.177082	0.160331	0.0547613	0.0920449	0.228722	0.310974	0.154968
CCNC	0.176687	0.114081	0.113203	0.0839028	0.179096	0.273738	0.140124
KDM2A	0.176626	0.0721735	0.0792703	0.0939217	0.0468106	0.0751696	0.0426898
RNF167	0.176591	0.126039	0.27966	0.0681674	0.103743	0.177753	0.0656523
PRKCI	0.176344	0.0379395	0.156607	0.0612213	0.12641	0.0365468	0.124289
GPRC5A	0.176226	0.273978	0.285355	0.180195	0.103132	0.0986118	0.0296249
RAB1A	0.1762	0.211332	0.114448	0.1957	0.141899	0.199351	0.512555
RNF20	0.175993	0.0619699	0.0287525	0.0595967	0.043468	0.0676587	0.145305
ALG8	0.175886	0.0875316	0.0844297	0.0695449	0.129263	0.0802196	0.03694
RSRC1	0.175771	0.168079	0.132638	0.130363	0.0977182	0.162603	0.264473
CDC6	0.175737	0.11674	0.277315	0.066783	0.242192	0.127285	0.050094
KDSR	0.175576	0.052301	0.0922872	0.0715395	0.0779348	0.047556	0.0853361
NPTN	0.175504	0.146791	0.0942673	0.19623	0.116036	0.0787552	0.0795039
MIB2	0.175452	0.0485535	0.0169688	0.0302333	0.0501197	0.327452	0.0750257
WASF2	0.175425	0.13764	0.113362	0.277026	0.332668	0.242245	0.475224
IPO7	0.175365	0.248186	0.0944634	0.135951	0.191711	0.208925	0.210632
SLC39A10	0.175265	0.178194	0.446466	0.139353	0.0766291	0.0649231	0.0441641
UTP18	0.175019	0.197906	0.0702645	0.0982874	0.277408	0.224342	0.231101
TMEM203	0.174801	0.119592	0.242149	0.088326	0.149964	0.162836	0.0977701
RNASEH1	0.174613	0.250358	0.100445	0.0661136	0.176881	0.209374	0.143319
ARPC4	0.174557	0.296572	0.109447	0.097539	0.459085	0.293472	0.400286
CTBP2	0.174384	0.188707	0.163537	0.219762	0.0942342	0.241054	0.165626
MNAT1	0.174355	0.0864291	0.111029	0.074291	0.151408	0.0898915	0.105504
SPCS3	0.174272	0.134304	0.152017	0.248689	0.11915	0.159407	0.214144
ELOVL1	0.174187	0.178359	0.157062	0.0997623	0.0882059	0.183043	0.112429
SMIM10L1	0.174153	0.118814	0.129142	0.0971314	0.0597471	0.124671	0.150239
TGOLN2	0.17397	0.257701	0.225406	0.176534	0.0587759	0.156003	0.225506
MRFAP1	0.173939	0.226611	0.28904	0.207566	0.257935	0.433067	0.260146
IARS2	0.173833	0.241946	0.310843	0.198841	0.180276	0.195366	0.012228
MGAT4B	0.173824	0.282475	0.370513	0.335417	0.18067	0.23345	0.251028
PDZD11	0.173789	0.149615	0.088862	0.159161	0.0946712	0.147635	0.149961
AKR1B1	0.173779	1.53951	2.14464	0.184765	0.350615	0.15552	0.503289
NUDT8	0.173695	0.160803	0.0462701	0.0335187	0.0950417	0.094935	0.234462
PLEC	0.173623	0.18399	0.28863	0.185041	0.238433	0.240992	0.0273332
HAT1	0.173612	0.107393	0.142846	0.135219	0.147825	0.147828	0.180305
TNFSF10	0.173596	0.00477776	0.00849636	0.174638	0.0430222	0.00547168	0.0763526
ARID4B	0.173584	0.137798	0.105427	0.12611	0.0998771	0.167194	0.125288
PHIP	0.173442	0.131809	0.128373	0.135892	0.195184	0.135385	0.183395
FLII	0.173372	0.0953075	0.0706646	0.0468943	0.0984959	0.10238	0.0963089
MRPS6	0.173353	0.173402	0.198281	0.306979	0.379505	0.245326	0.419029
THAP12	0.173252	0.0600222	0.0260629	0.07983	0.0931705	0.0304196	0.201082
MED10	0.173244	0.177739	0.179221	0.157319	0.104829	0.118903	0.136168
PTMS	0.173118	0.900687	0.465338	0.57548	0.245662	0.846361	1.21953
CSNK2A2	0.173097	0.123482	0.116548	0.18567	0.132663	0.140872	0.224289
WWTR1	0.173025	0.232193	0.200558	0.283916	0.0542812	0.112179	0.0605833
RFC4	0.173022	0.111574	0.178109	0.277156	0.0582077	0.142053	0.207718
TLDC1	0.172972	0.0140591	0.0328813	0.0479622	0.0810312	0.0236549	0.111208
PRPF8	0.172936	0.292728	0.190157	0.120723	0.168463	0.266048	0.104257
ZNF638	0.172927	0.151617	0.195976	0.19314	0.113116	0.183173	0.154206
SNHG7	0.172917	0.229378	0.21545	0.102509	0.151024	0.404129	0.185142
ATP6V1E1	0.172765	0.0999028	0.156112	0.0608163	0.196645	0.122748	0.154361
PFDN1	0.172517	0.123734	0.184954	0.144478	0.0840674	0.13786	0.219149
GNL1	0.172173	0.0393629	0.0771743	0.107898	0.0533191	0.145621	0.0702277
AKAP13	0.172121	0.104945	0.0921663	0.0983941	0.0980599	0.10275	0.18222
CXCL8	0.172056	0.0954804	0	0.327884	0.188169	0.00608767	0
MFSD10	0.172038	0.149589	0.1529	0.151348	0.170633	0.182433	0.101972
MELK	0.171637	0.0881615	0.058068	0.115642	0.156082	0.0694921	0.109169
CISD3	0.171546	0.22713	0.330003	0.138883	0.140118	0.138963	0.327124
CDC5L	0.171529	0.109008	0.0785701	0.123432	0.10374	0.136687	0.183775
COL4A2	0.171399	0.0779229	0.277612	0.060591	0.295247	0	0
EIF4A2	0.171328	0.157798	0.316711	0.368229	0.127829	0.214936	1.01217
COMT	0.171245	0.0753067	0.140073	0.0940925	0.109265	0.129355	0.14818
MCRIP2	0.171025	0.19558	0.163423	0.146678	0.143997	0.108016	0.131326
DNAJC8	0.170658	0.172678	0.127788	0.161121	0.302252	0.330601	0.194017
TSPAN3	0.170635	0.195738	0.203449	0.128752	0.203971	0.175406	0.0516594
TMEM256	0.170631	0.308682	0.249161	0.0980372	0.239934	0.325609	0.325878
H2AFX	0.170622	0.187572	0.159203	0.135843	0.173936	0.309572	0.173112
TSPAN13	0.170497	0.0600144	0.0625759	0.130834	0.0748212	0.0390591	0.276461
WDR74	0.170399	0.126539	0.0924505	0.0294777	0.143739	0.248134	0.124948
HSPB11	0.170332	0.113027	0.161985	0.127819	0.153348	0.17309	0.105065
CLINT1	0.170244	0.172118	0.266578	0.120986	0.119308	0.163599	0.52395
N4BP2L2	0.170214	0.116446	0.127282	0.159688	0.132225	0.166441	0.115196
MRPL35	0.170161	0.148574	0.0974492	0.118365	0.0660324	0.0988142	0.0859427
TWISTNB	0.170131	0.0678328	0.114359	0.096947	0.109151	0.0814172	0.153745
PNRC1	0.170046	0.154792	0.135113	0.193795	0.0613982	0.0421381	0.0603851
SCFD1	0.170017	0.0672192	0.0937847	0.136473	0.0696181	0.111424	0
BPTF	0.169996	0.199756	0.33301	0.163444	0.312181	0.404485	0.369527
ANKRD12	0.169992	0.0686853	0.0857977	0.0573572	0.071316	0.137718	0.059238
CPSF2	0.169936	0.0983825	0.120337	0.0879405	0.100942	0.0797423	0.145257
SMIM26	0.169736	0.288985	0.247583	0.193541	0.193668	0.142542	0.37781
SFXN4	0.169469	0.161238	0.0641891	0.0429651	0.0652773	0.110576	0.213912
TRIM16	0.169466	0.203483	0.0763562	0.0705183	0.0271767	0.0519012	0.235619
PUM3	0.169459	0.167974	0.0628919	0.0390234	0.153952	0.162988	0.0352479
CHMP4A	0.169446	0.17248	0.193873	0.17513	0.153861	0.133768	0.147169
KHSRP	0.16942	0.106407	0.0804356	0.168768	0.150121	0.197184	0.162355
ACIN1	0.16922	0.137836	0.109044	0.152753	0.222667	0.177183	0.119434
ARPP19	0.169204	0.117793	0.082078	0.142423	0.13236	0.201845	0.229532
RNASEH2B	0.168954	0.0961441	0.0754696	0.108531	0.137789	0.104859	0.112038
COMMD1	0.168858	0.133791	0.112722	0.176518	0.0727118	0.0723276	0.195201
RAB22A	0.168707	0.0503435	0.0627857	0.0369352	0.107428	0.0173819	0.173522
NBN	0.168588	0.140451	0.171675	0.128786	0.236905	0.118104	0.29837
MRPS33	0.168541	0.243326	0.198371	0.131112	0.241141	0.280161	0.496732
EXOSC1	0.168378	0.0799215	0.032389	0.112239	0.105635	0.133469	0.288674
RAP1A	0.168229	0.037615	0.0331051	0.0566259	0.0903061	0.0649347	0.10598
SPTBN1	0.168162	0.365994	0.417409	0.249577	0.321858	0.161548	0.0992942
IER3IP1	0.167988	0.116173	0.130038	0.0891413	0.0973142	0.104089	0.313045
RIF1	0.167919	0.178092	0.135074	0.158385	0.129689	0.12418	0.115096
EHF	0.167748	0.011041	0.0397521	0.111385	0.25219	0.0327758	0.28541
PFDN4	0.167653	0.155679	0.0807807	0.0793576	0.0907592	0.0571898	0.332442
C19orf48	0.167549	0.273682	0.188861	0.153693	0.16379	0.313498	0.406864
CDCA5	0.167373	0.0709131	0.0535008	0.0483691	0.0976945	0.146823	0.164625
DERL2	0.167249	0.118591	0.101268	0.105755	0.0511489	0.0820325	0.0641026
RNF145	0.167206	0.10812	0.203098	0.140195	0.118768	0.149213	0.157699
NCAPD3	0.167165	0.0879281	0.0793935	0.097107	0.0613407	0.131894	0.0854103
CCM2	0.167147	0.101626	0.170358	0.136111	0.060069	0.060388	0.0417789
MPDU1	0.167135	0.159074	0.0708903	0.0952685	0.121745	0.125424	0.00703333
CARS2	0.167132	0.142773	0.315748	0.127331	0.220654	0.13666	0.241416
SYAP1	0.167114	0.19987	0.234928	0.152298	0.246864	0.185551	0.224658
MFAP1	0.167083	0.0734932	0.105242	0.106088	0.151992	0.181779	0.168951
NDFIP1	0.167049	0.159618	0.257643	0.283292	0.0734285	0.155699	0.287452
EML4	0.167026	0.214429	0.0934785	0.180673	0.104188	0.0827175	0.236745
PIN4	0.166906	0.214886	0.194222	0.14784	0.219495	0.17088	0.30536
ZDHHC4	0.166835	0.121872	0.356471	0.198116	0.103294	0.142432	0.110495
SRSF6	0.166789	0.148246	0.0658129	0.117464	0.179504	0.201539	0.163274
U2AF2	0.166719	0.154123	0.0424595	0.0407323	0.156776	0.127374	0.100377
PDLIM7	0.166554	0.0854021	0.087918	0.166694	0.123716	0.127708	0.113061
ATXN10	0.166374	0.222556	0.391558	0.119073	0.182545	0.179019	0.321371
DDX52	0.166366	0.143869	0.203643	0.112156	0.160082	0.13086	0.266364
KRR1	0.166188	0.122563	0.125629	0.133929	0.133054	0.31672	0.166869
EXOC5	0.166083	0.0858193	0.124909	0.0917697	0.039934	0.0800246	0.0822574
CAND1	0.16606	0.164799	0.084624	0.112804	0.0905251	0.129913	0.245616
PRPS2	0.166041	0.0510006	0.061475	0.0823214	0.148119	0.0877597	0.0216229
VOPP1	0.166016	0.0944356	0.186687	0.0714237	0.100298	0.061059	0.130296
SORD	0.165996	0.0775388	0.00921986	0.0916617	0.22024	0.158446	0.193064
ZNF593	0.165956	0.232683	0.134167	0.132835	0.230886	0.334727	0.384268
PPP1CB	0.16591	0.191085	0.104548	0.082287	0.206218	0.127933	0.803861
[truncated: 19,666 more rows]

## Sheet: Supp. tab 8 GSEA 1 vs 5
Supplementary Table 8. Gene set enrichment analysis with HALLMARK dataset on DEGs from endpoint cluster 1 vs. 5
pathway	pval	NES	leadingEdge
HALLMARK_MYC_TARGETS_V1	0.00168634	2.06154	RPS3 HSP90AB1 CLNS1A DEK EIF2S1 RPS10 MCM7 PSMA7 RAN SRPK1 SET TCP1 DUT PA2G4 EIF3J SSBP1 C1QBP RPLP0 CDC20 PSMA4 SNRPG GLO1 G3BP1 NPM1 GOT2 NOLC1 CCT3 HDGF SNRPA1 DDX21 EIF1AX EIF4H COX5A PSMD7 ACP1 ILF2 CCT2 ERH PSMB2 EIF3B SERBP1 VBP1 EEF1B2 DDX18 RANBP1 PABPC1 HNRNPA1 PRPS2 EIF3D SRM EIF4A1 SYNCRIP AP3S1 CCT4 PABPC4 SRSF3 POLE3 BUB3 MYC CTPS1 XPO1 EIF2S2 HDAC2 PWP1 KPNA2 HPRT1 FBL LSM2 PRDX4 …
HALLMARK_E2F_TARGETS	0.00169779	2.04703	HMGA1 DEK EIF2S1 MCM7 PTTG1 RAN POP7 CKS1B MKI67 SMC4 SNRPB DUT SSRP1 PA2G4 POLD3 CCNB2 CDC20 CDKN3 RFC2 NOLC1 CDCA8 SMC3 DLGAP5 MYBL2 ATAD2 AURKB JPT1 SMC1A CSE1L NCAPD2 NASP CDK1 EXOSC8 DSCC1 CDCA3 BRCA2 RAD51AP1 TMPO SMC6 RANBP1 MELK NUP153 SYNCRIP UBE2S POLE4 KIF4A DEPDC1 RPA3 UBE2T KIF2C PSIP1 MCM3 CKS2 MYC HELLS CTPS1 NUP107 XPO1 TIPIN RFC3 KPNA2 DIAPH3 CDKN2A IPO7 PRDX4 PLK1 ILF3 HNRNPD HM…
HALLMARK_INTERFERON_ALPHA_RESPONSE	0.00177936	1.98304	IFI27 ISG15 IFIT3 PSMB9 SAMD9 MX1 PSMA3 CD47 PLSCR1 EIF2AK2 IRF1 EPSTI1 B2M PSME2 SP110 IFITM3 PNPT1 TAP1 UBE2L6 LY6E PSME1 OASL OAS1 PARP14 ELF1 PARP9 TRIM14 TRIM25 NMI IRF7 IRF9 IL4R HELZ2 SLC25A28 IFIT2 IFI44L PARP12 OGFR IFI44 ADAR IFIH1
HALLMARK_G2M_CHECKPOINT	0.00168919	1.95519	MT2A HMGA1 UBE2C PTTG1 CKS1B TPX2 MKI67 SMC4 CHMP1A CCNB2 GINS2 CDC20 HMGN2 CDKN3 NUMA1 G3BP1 KIF23 NOLC1 KNL1 DKC1 TOP1 MYBL2 CCND1 AURKB JPT1 PML SMC1A RASAL2 NASP CDK1 BRCA2 TMPO E2F4 KIF20B BUB1 SYNCRIP UBE2S SMC2 KIF4A SRSF10 KIF2C INCENP TTK MCM3 BUB3 CKS2 MYC SMAD3 XPO1 KIF11 KMT5A KPNA2 MAP3K20 PLK1 ILF3 NDC80 HNRNPD DBF4 CASP8AP2 HMMR RBL1 SNRPD1 SRSF2 HSPA8 SLC7A1 LBR CTCF MNAT1 ORC6 NE…
HALLMARK_INTERFERON_GAMMA_RESPONSE	0.00168634	1.92252	IFI27 MT2A NFKBIA ISG15 IFIT3 PSMB9 DDX58 TNFAIP3 MX1 TNFSF10 SAMHD1 IFIT1 PSMA3 PLSCR1 EIF2AK2 IRF1 EPSTI1 B2M OAS3 PSME2 SP110 IFITM3 UPP1 TNFAIP2 PNPT1 PML TAP1 PSMB2 UBE2L6 LY6E VAMP5 PSME1 OASL PARP14 XAF1 OAS2 ICAM1 TRIM14 TRIM25 NMI IRF7 IRF9 CD40 IL4R PTPN1 HELZ2 SLC25A28 IFIT2 IFI44L PARP12 TAPBP PTPN6 MX2 OGFR ZNFX1 SOD2 IFI44 ADAR IFIH1 RIPK1 NUP93
HALLMARK_TNFA_SIGNALING_VIA_NFKB	0.00169779	1.8673	IER3 IL1B CXCL1 F3 LAMB3 NFKBIA FOSL1 PLAU INHBA DDX58 JUNB SDC4 AREG IL1A TNFAIP3 KLF6 PHLDA2 HBEGF CD44 IL7R EHD1 TNIP1 IRF1 SAT1 SERPINE1 TNFAIP2 CCND1 ETS2 CEBPB RELA VEGFA TAP1 IL6ST SERPINB8 PHLDA1 JAG1 MCL1 OLR1 YRDC CD83 BIRC3 ICAM1 EGR1 REL MYC SMAD3 LDLR KLF10 FJX1 ZC3H12A CXCL2 PPP1R15A IFIT2 ATF3 NFKB2 SPHK1 TIPARP SLC2A6 CXCL3 KYNU TUBB2A SOD2 IFIH1
HALLMARK_INFLAMMATORY_RESPONSE	0.00169779	1.83369	IL1B F3 NFKBIA INHBA CD82 ADRM1 IL1A KLF6 CXCL8 HBEGF TNFSF10 IL7R TPBG EIF2AK2 IRF1 GNAI3 SERPINE1 DCBLD2 GNA15 RELA LY6E OLR1 ICAM1 MMP14 MYC LDLR NMI IRF7 P2RY2 CD40 IL4R PCDH7 SPHK1 RHOG SLC7A1 TAPBP LYN RNF144B
HALLMARK_MYC_TARGETS_V2	0.00533808	1.71147	PA2G4 SORD TCOF1 NPM1 NOLC1 NIP7 MRTO4 BYSL IMP4 DDX18 SRM MYC NDUFAF4 PUS1 WDR43 PLK1 PPAN MYBBP1A WDR74 MPHOSPH10 RABEPK TBRG4 PES1 FARSA NOC4L AIMP2 PLK4 NOP16 HSPD1 HSPE1 SUPV3L1 UTP20 GNL3 RCL1 RRP9 DCTPP1 TFB2M EXOSC5 RRP12 NOP2 PPRC1
HALLMARK_APICAL_JUNCTION	0.00166667	1.58888	LAMC2 COL17A1 CLDN7 LAMA3 LAMB3 MDK FSCN1 ITGA2 TGFBI RAC2 CAP1 EGFR HRAS MAPK13 CDH1 CNN2 JUP CDH3 CLDN4 MYL12B ITGB4 CTNND1 ACTN1 TJP1 ACTB DSC3 PCDH1 ICAM1 CALB2 BAIAP2
HALLMARK_MITOTIC_SPINDLE	0.00504202	1.51935	FSCN1 CTTN TPX2 EZR SMC4 CCNB2 STAU1 ANLN NUMA1 KIF23 SMC3 DLGAP5 CKAP5 ECT2 CDC42 SMC1A RASAL2 TUBGCP2 CDK1 MAP3K11 UXT BRCA2 RICTOR KIF20B BUB1 MAPRE1 KIF4A GSN KIF2C INCENP CEP57 TTK TRIO KIF11 CD2AP SASS6 PXN WASL PLK1 NDC80 KIF3B YWHAE ARHGDIA AKAP13 KIFAP3 PIF1 GEMIN4 CDC42EP1 WASF2 NEK2 HOOK3 CENPE AURKA FBXO5 LMNB1 KIF5B ARFIP2 DST CNTROB RAPGEF5 BCAR1 CNTRL RANBP9 NET1 KNTC1 KATNA1 ARHGA…
HALLMARK_IL6_JAK_STAT3_SIGNALING	0.0144665	1.50496	IL1B CXCL1 CD9 LTB CD44 IRF1 IL6ST TNFRSF12A LTBR IRF9 IL4R PTPN1 BAK1 IL1R2 CXCL3
HALLMARK_UNFOLDED_PROTEIN_RESPONSE	0.0157068	1.47674	BANF1 YIF1A EIF2S1 CKS1B YWHAZ ATP6V0D1 IFIT1 NPM1 NOLC1 DKC1 EXOSC1 EIF4EBP1 ERO1A CEBPB VEGFA SERP1 EIF4A1 PAIP1 MTREX KHSRP SRPRB PDIA6 BAG3 LSM1 EIF4A3 STC2 ATF3 SEC11A TTC37 CXXC1 DCP2 TUBB2A GEMIN4 HSPA5 CNOT4 IMP3 EXOSC10 EXOC2 DNAJA4 SSR1
HALLMARK_TGF_BETA_SIGNALING	0.0833333	1.32803	PPP1CA JUNB ID1 THBS1 CDH1 SERPINE1 TJP1 SMAD3 KLF10 PPP1R15A FNTA FKBP1A ARID4B PPM1A
HALLMARK_P53_PATHWAY	0.0458404	1.3045	SFN KRT17 IER3 CD82 IL1A PERP BLCAP HBEGF HRAS CCND2 SERPINB5 SAT1 UPP1 S100A10 CDH13 IRAK1 ITGB4 DNTTIP2 STOM NDRG1 TAP1 TPRKB TGFA SDC1 RPS12 HDAC3 CCNK TP63 TAX1BP3 RB1 NOL8 BAIAP2 LDHB NUDT15 EI24 DCXR CDKN2A ST14 PPP1R15A RAD9A JAG2 MAPKAPK3 ATF3 BAK1 RAP2B SPHK1
HALLMARK_DNA_REPAIR	0.0478632	1.29957	ADRM1 DUT SSRP1 POLD3 POLR1D POLR2G POLR2J SF3A3 RFC2 APRT GTF2A2 NELFCD RALA RAE1 ZWINT FEN1 ZNRD1 GSDME POLE4 POLR2C RPA3 SUPT4H1 STX3 GUK1 COX17 SRSF6 PRIM1 TAF9 RFC3 HPRT1 TAF6 CDA TMED2 NELFE ITPA NT5C NME1 POLR2H GTF3C5 DGUOK TARBP2 RFC5 RBX1 SMAD5 VPS37B BCAM GTF2H1 POM121 POLR1C NT5C3A NUDT21 POLR2F ELOA TSG101 TAF13 TP53 RNMT DDB1
HALLMARK_ALLOGRAFT_REJECTION	0.0464716	1.29667	IL1B INHBA LTB EIF3J EIF5A EGFR CAPG CCND2 CD47 B2M UBE2N NPM1 EIF3A TAP1 EIF3D ICAM1 IRF7 CDKN2A CD40 IL4R MRPL3 HLA-E NME1 TAPBP LYN PTPN6
HALLMARK_KRAS_SIGNALING_UP	0.0657673	1.28454	IL1B PLEK2 MALL PLAU INHBA ITGA2 TSPAN1 TNFAIP3 HBEGF IL7R GALNT3 CCND2 JUP DCBLD2 ERO1A DUSP6 TSPAN13 LCP1 YRDC BIRC3
HALLMARK_PI3K_AKT_MTOR_SIGNALING	0.111702	1.28394	SFN CFL1 PPP1CA YWHAB EGFR HRAS UBE2N RALB GRK2 CDK1 CAB39 ARPC3 ACTR2 ARF1 CSNK2B ITPR2 DAPP1 ARHGDIA DUSP3 PTEN RIPK1 RPS6KA3 ECSIT RPS6KA1 PDK1 MAPKAP1 RAC1 MKNK1
HALLMARK_APOPTOSIS	0.0791738	1.26824	IER3 IL1B CAV1 ANXA1 LMNA IL1A BIK PAK1 CD44 TNFSF10 CCND2 DNAJA1 IRF1 SAT1 IFITM3 CCND1 IGFBP6 GNA15 BID RELA TAP1 PMAIP1 TNFRSF12A DPYD MCL1 EBP GSN BIRC3 FEZ1 ETF1 VDAC2 PPT1 ATF3 DNM1L EMP1 DAP3 PEA15 SOD2 PLAT DFFA BCL2L1
HALLMARK_ESTROGEN_RESPONSE_LATE	0.0918197	1.25068	SFN LAMC2 CAV1 CD9 S100A9 MDK AREG PERP PKP3 CD44 MYOF TPBG GINS2 SORD CDC20 KLK10 LSR MAPK13 MOCS2 CDH1 CCND1 PPIF GJB3 IL6ST TSPAN13 SLC29A1 SLC9A3R1 DCXR NBL1 HPRT1 EMP2 ST14 TFAP2C FKBP4
HALLMARK_COMPLEMENT	0.0966667	1.24056	CXCL1 S100A9 F3 PSMB9 TNFAIP3 CTSC ATOX1 EHD1 PLSCR1 CD59 IRF1 GNAI3 GNB2 SERPINE1 S100A13 CDH13 CEBPB USP15 DUSP6 OLR1 CTSH PDP1 MMP14 IRF7 DGKH KIF2A S100A12 CDA RCE1 CTSV RHOG LYN HSPA1A ERAP2 KYNU PLAT HSPA5
HALLMARK_IL2_STAT5_SIGNALING	0.116667	1.21226	ITGA6 LTB KLF6 CDCP1 CD44 TNFSF10 CAPG AHCY CCND2 SERPINB6 PLSCR1 IFITM3 AHNAK IRF6 NT5E NDRG1 RNH1 ALCAM SOCS2 PHLDA1 CD83 MYC PUS1 CTSZ IL4R ECM1 PRNP DCPS IL1R2 EMP1
HALLMARK_APICAL_SURFACE	0.312611	1.11191	DCBLD2 SULF2 AFAP1L2 LYPD3 GSTM3 LYN NCOA6 ADAM10 EPHB4 ATP8B1 FLOT2 HSPB1
HALLMARK_ANDROGEN_RESPONSE	0.261818	1.0975	ADRM1 CENPN PA2G4 SORD SMS B2M GNAI3 SAT1 CDK6 CCND1 NDRG1 ACTN1 MYL12A TMEM50A INPP4B UBE2J1 NCOA4 PGM3 SLC38A2 UAP1 XRCC5 RPS6KA3
HALLMARK_UV_RESPONSE_UP	0.286201	1.09383	NFKBIA EPCAM JUNB AQP3 PDAP1 SIGMAR1 DNAJA1 IRF1 CLTB STIP1 ATP6V1F DDX21 PPIF BID FEN1 TAP1 IL6ST SLC6A8 ICAM1 POLE3 MMP14 MARK2 KLHDC3 CDC5L CXCL2 CHKA NUP58 CTSV FKBP4 PPT1 ATF3 BAK1 POLR2H CYB5B LYN CREG1 EIF5
HALLMARK_WNT_BETA_CATENIN_SIGNALING	0.391304	1.06462	CCND2 JAG1 SKP2 MYC HDAC2 JAG2
HALLMARK_MTORC1_SIGNALING	0.354949	1.03952	CD9 PPA1 CCT6A ATP6V1D SERPINH1 PDAP1 CTSC PSMA3 SORD PSMA4 ARPC5L HSPA4 STIP1 TOMM40 EEF1E1 UCHL5 ERO1A TPI1 SERP1 BUB1 EBP UFM1 M6PR LDLR EIF2S2 SLC9A3R1 MLLT11 ACTR2 GMPS HPRT1 CACYBP PSMD12 ETF1 PLK1 PPP1R15A PSMD13 DAPP1 LDHA SEC11A GOT1 CYB5B PNO1 EGLN3 POLR3G RDH11 SDF2L1 HSPA5 AURKA SSR1 DDX39A NUFIP1 NUP205 RAB1A RPA1 NFYC GTF2H1 QDPR PDK1 HSPD1 HSPE1
HALLMARK_PROTEIN_SECRETION	0.485765	0.986916	CLTA CAV2 CTSC EGFR VPS4B RAB22A AP3S1 ARCN1 M6PR ARF1 TMED2 PPT1 DNM1L ATP1A1 SCAMP3 ARFGEF2 GBF1 RPS6KA3 ADAM10 COPB2 COPB1 DST STX12 STX16 TMX1 ARFIP1 ERGIC3 ANP32E TSG101 KIF1B SCRN1 RER1 RAB9A
HALLMARK_KRAS_SIGNALING_DN	0.52305	0.965761	KRT5 KRT15 MX1 DLK2 LYPD3
HALLMARK_SPERMATOGENESIS	0.699275	0.867333	CCNB2 CDKN3 CLPB CDK1 BUB1 KIF2C TTK NCAPH GSTM3 DBF4 NEK2 CSNK2A2 AURKA STRBP
HALLMARK_HEDGEHOG_SIGNALING	0.745946	0.813072	CDK6 ETS2 PML VEGFA
HALLMARK_NOTCH_SIGNALING	0.858124	-0.74268	SKP1 MAML2 PRKCA WNT5A PSENEN HES1 FBXW11 FZD7
HALLMARK_CHOLESTEROL_HOMEOSTASIS	0.420814	-1.0129	ECH1 PPARG ANXA5 ACTG1 CLU LGALS3 TMEM97 TRIB3 PMVK SQLE ATXN2 FDPS GNAI1 ETHE1 HSD17B7 ATF5 GUSB
HALLMARK_PANCREAS_BETA_CELLS	0.447257	-1.01361	SPCS1 MAFB PAK3 SRP9 FOXO1
HALLMARK_COAGULATION	0.281465	-1.09176	TFPI2 CFD FN1 FBN1 TIMP3 MSRB2 CLU SPARC CFH TIMP1 HTRA1
HALLMARK_GLYCOLYSIS	0.232274	-1.09313	IGFBP3 SLC16A3 PLOD2 G6PD IDH1 GLRX SOD1 PGLS COL5A1 NDUFV3 B4GALT1 MDH1 GPC1 HDLBP SDC2 FAM162A UGP2 GALK1 IL13RA1 B4GALT7 STC1 ALDH9A1 TALDO1 ANGPTL4 ALDH7A1 ALDOA MED24 IRS2 PGK1 CITED2 DLD AK4 SDHC GUSB DDIT4 AK3 GCLC
HALLMARK_ESTROGEN_RESPONSE_EARLY	0.173594	-1.12271	IGFBP4 BLVRB SH3BP5 KRT8 BAG1 FARP1 KRT18 PTGES FLNB DLC1 DHRS3 TSKU NRIP1 SLC1A1 B4GALT1 FHL2 OPN3 OLFM1 SLC22A5 PEX11A AFF1 FOXC1 MAPT CHPT1 BCL2 SCARB1 CA12 SYNGR1 MED24 ADD3 TOB1 MLPH SLC1A4
HALLMARK_HYPOXIA	0.0567901	-1.2353	IGFBP3 S100A4 PLIN2 HMOX1 GLRX NR3C1 SLC25A1 AKAP12 COL5A1 SELENBP1 PLAC8 GPI DUSP1 GPC1 ADM HDLBP SDC2 PGM1 FAM162A BTG1 GAPDH TPD52 UGP2 GALK1 STC1 ILVBL PRKCA DDIT3 ANGPTL4 BCL2 ALDOA WSB1 SCARB1 CA12 BNIP3L PPARGC1A IRS2 KLHL24 ATP7A PGK1 GBE1 KDM3A CITED2 AK4 INHA DDIT4 SLC2A3
HALLMARK_HEME_METABOLISM	0.0419753	-1.26194	BLVRB MGST3 PRDX2 ABCG2 NR3C1 PGLS SLC7A11 SELENBP1 GDE1 EIF2AK1 CCND3 CLCN3 UROD CAT BLVRA SDCBP TCEA1 ADD1 HAGH PICALM CA2 NFE2L1 ISCA1 BNIP3L RAD23A SLC30A1 TNRC6B LRP10 C3 BSG SEC14L1 YPEL5 NNT
HALLMARK_MYOGENESIS	0.0350467	-1.29626	IGFBP3 CFD NQO1 BAG1 ITGB1 ITGB5 CLU SYNGR2 COL6A2 MB APP SPARC EIF4A2 MYO1C COL4A2 FGF2 COL3A1 VIPR1 PKIA TSC2 FDPS
HALLMARK_UV_RESPONSE_DN	0.0327103	-1.30127	MAP1B PPARG NR3C1 TFPI DLC1 EFEMP1 ATP2B1 DUSP1 FHL2 BDNF IGFBP5 SDC2 LAMC1 FZD2 TGFBR2 PTPRM SRI CDK13 AGGF1 MGMT COL3A1 PLPP3 PRKCA PMP22 PDLIM5 FYN ADD3 MMP16 CITED2 ATRX APBB2 SYNE1 SFMBT1 NR1D2 DLG1 MIOS MET ERBB2 DYRK1A ANXA4
HALLMARK_BILE_ACID_METABOLISM	0.0185185	-1.46434	DIO2 IDH1 SOD1 GSTK1 FDXR DHCR24 PHYH HSD17B11 PEX11A SLC27A5 CAT ALDH9A1 HSD3B7 ABCA5 PEX19 RETSAT LONP2 FADS1 HACL1 PECR HSD17B4 SLC27A2 IDI1 SCP2 SLC23A2 ABCA8
HALLMARK_PEROXISOME	0.00671141	-1.52906	IDH1 ECH1 SOD1 SLC25A4 DHRS3 GSTK1 DHCR24 MVP HSD17B11 PEX11A CAT PRDX1 SEMA3C ACOX1 TOP2A ALDH9A1 PEX2 FDPS HSD3B7 ACSL4 ACAA1 RETSAT LONP2 FADS1 HSD17B4 MSH2 SLC27A2 TSPO IDI1 SCP2 ERCC1 SLC23A2
HALLMARK_EPITHELIAL_MESENCHYMAL_TRANSITION	0.00248756	-1.63711	FBLN1 VIM TFPI2 IGFBP4 IGFBP3 NNMT SERPINE2 FN1 PLOD2 COL12A1 COL4A1 FBN1 TIMP3 FSTL3 SFRP1 ITGB1 ITGB5 FERMT2 IGFBP2 EMP3 SPOCK1 BASP1 COL5A1 MGP COL6A2 FSTL1 SPARC BDNF PMEPA1 CDH2 ITGAV GPC1 LGALS1 COL4A2 LAMC1 FGF2 TIMP1 HTRA1 WIPF1 RHOB COL3A1 LOXL2 WNT5A CALD1
HALLMARK_REACTIVE_OXYGEN_SPECIES_PATHWAY	0.0087146	-1.69693	MGST1 NQO1 FTL G6PD PRDX2 GLRX TXNRD1 SOD1 GPX4 NDUFA6 PRDX6 CAT PRDX1 NDUFS2 NDUFB4
HALLMARK_ANGIOGENESIS	0.00449438	-1.77633	VTN S100A4 FSTL1 APP ITGAV LRPAP1 TIMP1 COL3A1 STC1 PTK2 PDGFA
HALLMARK_FATTY_ACID_METABOLISM	0.00233645	-1.85272	EPHX1 ALDH3A1 DECR1 ALDH3A2 IDH1 ECH1 ACAA2 ECI1 ACO2 ACADVL ACADM OSTC DHCR24 MDH1 CBR1 GSTZ1 PRDX6 HADH LGALS1 UROD HSD17B11 PDHB SLC22A5 HADHB BLVRA SDHA ACOX1 ODC1 IDH3B ALDH9A1 ALDOA CA2 ETFDH ACSL4 APEX1 ACAA1 RETSAT DLD SUCLG2 HSD17B7 SDHC
HALLMARK_XENOBIOTIC_METABOLISM	0.00240964	-2.03984	VTN AKR1C2 FBLN1 IGFBP4 EPHX1 NQO1 AKR1C3 BLVRB ALDH3A1 HMOX1 ABCC3 PTGR1 IDH1 ECH1 DDT ACO2 PTGES ALAS1 TMEM97 ADH5 CES1 MCCC2 CBR1 PGRMC1 CAT PGD BCAT1 ACOX1 TNFRSF1A ALDH9A1 NDRG2 CA2 ETFDH PDLIM5 LONP1 RETSAT ACP2 FAH GSR ATOH8 SHMT2 HACL1 GABARAPL1 GCLC PAPSS2 SLC35B1 ABCC2
HALLMARK_OXIDATIVE_PHOSPHORYLATION	0.00244499	-2.14971	DECR1 ATP5ME MGST3 SLC25A6 IDH1 ATP5MC1 UQCRB UQCR10 NDUFS6 ECH1 ACAA2 ECI1 ATP5MC3 UQCR11 NDUFA1 NDUFB1 UQCRC1 ACO2 GPX4 ETFB NDUFA4 COX7C UQCRC2 SLC25A4 TIMM8B ATP5MC2 COX6B1 ATP5PD MRPL34 ATP5PO UQCRQ NDUFB5 SURF1 NQO2 COX7B NDUFA6 ACADVL ACADM ALAS1 GPI ATP5PF CYC1 ATP5F1A PHYH MDH1 NDUFA3 FDX1 COX5B OXA1L NDUFS7 HADHA PDHB ATP5F1B HADHB TIMM50 UQCRFS1 ATP6V0E1 NDUFS1 SDHA NDUFS2 NDUFB7 MRPL1…
HALLMARK_ADIPOGENESIS	0.00248139	-2.25132	FABP4 PLIN2 DECR1 COL4A1 MGST3 TKT IDH1 UQCR10 LAMA4 ECH1 PPARG ACAA2 DDT UQCR11 UQCRC1 ACO2 SOD1 CHCHD10 GPX4 ETFB SULT1A1 SLC25A1 ATP5PO UQCRQ G3BP2 COX7B PPP1R15B ACADM CYC1 ITSN1 SAMM50 PHYH APLP2 JAGN1 CMBL HADH CDKN2C PGM1 ACLY AGPAT3 CAT ACOX1 ELOVL6 NDUFB7 MRPL15 AIFM1 TALDO1 ANGPTL4 ALDOA SCARB1 TST TOB1 GBE1 RETSAT C3 DLD FAH SDHC PHLDB1
NES, normalized enrichment score

## Sheet: Supp. tab 9 GSEA 1 vs 6
Supplementary Table 9. Gene set enrichment analysis with HALLMARK dataset on DEGs from endpoint cluster 1 vs. 6
pathway	pval	NES	leadingEdge
HALLMARK_MYC_TARGETS_V1	0.00182482	2.1146	RPS3 PSMA7 C1QBP RPS6 MCM7 PPM1G RANBP1 EIF2S1 HSP90AB1 CLNS1A RPS10 YWHAE EIF2S2 RPLP0 NOLC1 PABPC1 EIF4A1 COX5A DEK PSMA4 EIF3J TCP1 DDX21 SNRPD1 DUT EIF4H RPL18 SNRPD3 CTPS1 EIF3D SNRPA1 MRPS18B RPL14 ACP1 CCT7 NCBP1 RPL6 PABPC4 PSMD3 SYNCRIP AIMP2 SRSF2 IMPDH2 NME1 PHB SSBP1 RAD23B RAN RPS5 EIF1AX BUB3 XPO1 CCT3 PSMA2 PRPS2 CDC20 PSMD1 TXNL4A USP1 SRSF3 CCT5 SERBP1 GLO1 PA2G4 SF3A1 CCT2 EEF1B…
HALLMARK_E2F_TARGETS	0.00182482	2.0499	MCM7 RFC2 POLD3 RANBP1 EIF2S1 MKI67 POP7 SSRP1 SNRPB CKS2 NOLC1 CSE1L DEK MYBL2 RRM2 AURKB SMC4 DSCC1 TUBG1 AURKA DUT NASP CTPS1 PHF5A SMC3 PSIP1 ATAD2 SMC1A HELLS TP53 RPA1 DCTPP1 NCAPD2 EXOSC8 SYNCRIP SRSF2 NME1 RAN PNN KIF2C CCNB2 CDCA8 CDCA3 ILF3 KIF22 CDKN2A XPO1 STAG1 BRCA2 CDKN1A RAD21 HMGA1 TBRG4 CDC20 NUP153 TFRC USP1 RAD1 PRPS1 NAA38 PA2G4 EED CENPM DIAPH3 SMC6 DEPDC1 CDK1 NOP56 BUB1B P…
HALLMARK_G2M_CHECKPOINT	0.00182815	1.88432	UBE2C SLC7A5 MKI67 CKS2 NOLC1 MYBL2 AURKB SMC4 HSPA8 SNRPD1 AURKA TOP1 NUMA1 DKC1 NASP SMC2 KIF20B GINS2 KNL1 CASP8AP2 SMC1A PAFAH1B1 KIF23 CDC6 SYNCRIP SRSF2 SMAD3 RAD23B MNAT1 KIF2C CCNB2 MAP3K20 BUB3 ILF3 KIF22 XPO1 STAG1 BRCA2 DBF4 CHAF1A KIF5B NDC80 RAD21 HMGA1 FBXO5 CDC20 CDC27 RASAL2 MARCKS CENPA CDK1 NUP50 AMD1 CHMP1A POLQ POLA2 PML CCND1 KIF15 HUS1 UPF1 TOP2A NUSAP1 INCENP PDS5B RBL1 MYC…
HALLMARK_MYC_TARGETS_V2	0.00189394	1.73649	TCOF1 NOLC1 WDR74 IMP4 DCTPP1 AIMP2 PHB GRWD1 TBRG4 RCL1 PES1 MYBBP1A PUS1 PA2G4 RRP9 BYSL NOP56 NOP16 WDR43 SORD NIP7 MYC HSPD1 MRTO4 GNL3 PLK4 SUPV3L1 RRP12
HALLMARK_DNA_REPAIR	0.012939	1.46814	ADRM1 RFC2 POLD3 POLR2G SSRP1 POLR2J SF3A3 NELFE FEN1 POLR2K DUT ITPA ZNRD1 TAF6 RBX1 TP53 ZWINT NT5C3A IMPDH2 NME1 GTF2A2 RAE1 NELFCD BCAP31 PRIM1 POLR2A DDB1 GTF2H1 REV3L POM121 AK3 POLR2F POLA2 SAC3D1 RALA POLR1D PCNA GTF2H3 GTF3C5 GMPR2 RFC3 SNAPC5 POLR2C ADA NFX1 POLR1C NME4 UMPS CETN2
HALLMARK_WNT_BETA_CATENIN_SIGNALING	0.0481481	1.43765	CCND2 SKP2 TP53 DKK1 HDAC2 MYC NCOR2 GNAI1 CUL1 JAG1 JAG2 KAT2A CTNNB1
HALLMARK_OXIDATIVE_PHOSPHORYLATION	0.0145455	1.3561	NDUFV1 ATP5MF ATP5F1E NDUFC2 ATP5F1A ATP6V0B NDUFS8 MRPS15 MDH2 MRPL11 COX5A ATP6V1D PDHA1 ATP6V1C1 ECHS1 UQCRH ACADVL ATP5PB SLC25A11 TOMM22 HSD17B10 ATP6V1E1 IDH3A COX6A1 BAX LRPPRC NDUFB6 NDUFV2 MRPS11 COX6C SLC25A5 HADHA ATP5MC1 ATP6V1G1 ATP5F1D SUCLA2 VDAC2 TCIRG1 COX7A2 ETFA ATP6V1F POLR2F PMPCA OAT ACAA1 CYC1 CYCS GOT2 NDUFS1 IMMT PHB2 FH AIFM1 HADHB POR CS ATP5F1C SLC25A3 SUCLG1 FXN UQCRC…
HALLMARK_MITOTIC_SPINDLE	0.0310219	1.30045	FSCN1 YWHAE STAU1 SMC4 CTTN AURKA CEP250 NUMA1 ARHGDIA KIF20B SMC3 LRPPRC SMC1A RICTOR PAFAH1B1 KIF23 RALBP1 KIF2C CCNB2 WASL KIF22 BRCA2 KIF5B NDC80 FLNB FBXO5 MAP3K11 CDC27 RASAL2 MAPRE1 MARCKS KIF3B APC AKAP13 CDK1 CENPJ SAC3D1 KIF15 MYH9 CNTRL TOP2A NUSAP1 ARHGEF7 TUBGCP2 INCENP PIF1 ROCK1 ECT2 CYTH2 SASS6 CNTROB MYH10 VCL ARHGAP29 CDC42EP1 RABGAP1 KNTC1
HALLMARK_INTERFERON_ALPHA_RESPONSE	0.0842697	1.27769	IFI27 SAMD9 IFIT3 EIF2AK2 OGFR PARP14 EPSTI1 ISG15 SP110 IRF1 MX1 OAS1 PNPT1 PLSCR1 TRIM14 TAP1 TRIM25 PARP9 TENT5A IRF9 IFI44 PSMA3 ADAR PARP12 IFIT2 HELZ2 DDX60 PSME2 UBE2L6 OASL IFIH1
HALLMARK_P53_PATHWAY	0.0966011	1.19585	KRT17 CD82 SFN SERPINB5 BLCAP IL1A IER3 IRAK1 SLC3A2 CCND2 UPP1 TPD52L1 RB1 HRAS TAX1BP3 HBEGF DDIT4 CDH13 RPL18 NUDT15 BAX DNTTIP2 TP53 TPRKB TGFA PERP CDKN2A TP63 CDKN1A RPS12 DCXR PPP1R15A TAP1 ATF3 FOS BAK1 STOM ITGB4 POM121
HALLMARK_UNFOLDED_PROTEIN_RESPONSE	0.160149	1.18036	PDIA6 SLC7A5 EIF2S1 BANF1 YIF1A IFIT1 NOLC1 CEBPB EIF4A1 DDIT4 DKC1 SEC11A SRPRB BAG3 DCTN1 ASNS KIF5B ATF3 LSM1 RRP9 SPCS1 NOP56 DNAJA4 CNOT4 POP4 YWHAZ FUS SERP1 PREB IMP3 EIF4A3 HSPA9 CKS1B EXOSC1 SDAD1 EIF4G1
HALLMARK_PI3K_AKT_MTOR_SIGNALING	0.208566	1.14332	YWHAB PFN1 PPP1CA CFL1 SFN HRAS ARHGDIA UBE2N EGFR ITPR2 ARPC3 ACTR2 CDKN1A GRK2 CAB39 TBK1 PTPN11 PTEN CDK1 AKT1S1 CSNK2B PIN1 PDK1 E2F1 RAF1 PRKAR2A PRKAG1
HALLMARK_APICAL_JUNCTION	0.208029	1.11128	COL17A1 LAMA3 LAMC2 PFN1 CLDN7 FSCN1 LIMA1 CAP1 RAC2 HRAS TUBG1 TJP1 FYB1 MAPK13 CTNND1 EGFR DSC3 MAP3K20 CALB2 WASL JUP CDH1 YWHAH B4GALT1 CD276 MYL12B ITGB4 DHX16 PTEN PCDH1 ACTB MPP5 BAIAP2 ACTN1 LAMB3 MYH9 CDK8 NECTIN1 CNTN1 MYH10 GNAI1 VCL CERCAM EXOC4
HALLMARK_TGF_BETA_SIGNALING	0.293785	1.10715	PPP1CA JUNB SERPINE1 TJP1 PMEPA1 THBS1 FKBP1A SMAD3 PPP1R15A CDH1 KLF10 APC
HALLMARK_UV_RESPONSE_UP	0.263838	1.07824	JUNB SIGMAR1 PDAP1 DNAJA1 PPIF ATP6V1C1 DDX21 AQP3 NFKBIA FEN1 CLTB SELENOW IRF1 EIF5 ASNS STIP1 AP2S1 CTSV FOSB TFRC TAP1 ATF3 CHKA FOS NUP58 BAK1 BID KLHDC3 ATP6V1F MARK2 CDC34 AMD1 ACAA1 PPT1
HALLMARK_PANCREAS_BETA_CELLS	0.621185	0.868219	SEC11A SRPRB SPCS1
HALLMARK_SPERMATOGENESIS	0.790698	0.832798	AURKA NCAPH KIF2C CCNB2 DBF4 CLPB ARL4A TOPBP1 CDK1 BRAF IFT88 STRBP MLF1 MAP7 PRKAR2A ZC3H14 GSTM3
HALLMARK_HEDGEHOG_SIGNALING	0.836066	0.738928	CDK6 ETS2 PML MYH9
HALLMARK_KRAS_SIGNALING_DN	0.57839	-0.933772	IGFBP2 GAMT TGFB2 AKR1B10 SLC6A14 GPRC5C SELENOP EDN1 SLC16A7
HALLMARK_PEROXISOME	0.507307	-0.959587	FDPS FABP6 PRDX1 SOD1 PEX2 CAT ECH1 CRABP2 SCP2 HSD17B11 ERCC1 FADS1 MVP IDH1 SIAH1 HMGCL PEX11A SOD2 EHHADH CNBP SLC23A2 HSD3B7 CTBP1 ISOC1 ALDH1A1 CRAT
HALLMARK_NOTCH_SIGNALING	0.46087	-1.0087	SKP1 HES1 PSENEN MAML2
HALLMARK_BILE_ACID_METABOLISM	0.337526	-1.05589	SOD1 SLC22A18 AR CAT SCP2 HSD17B11 FADS1 IDH1 CH25H SLC27A5 FADS2 PEX11A ABCA4 SLC23A2 KLF1 HSD3B7 ISOC1 ALDH1A1
HALLMARK_IL6_JAK_STAT3_SIGNALING	0.345263	-1.05865	CXCL1 IFNGR2 IFNAR1 IFNGR1 CD44 FAS CSF1 IL13RA1 HAX1 TGFB1 OSMR CSF2RA TNFRSF21 IL6ST TNFRSF1A
HALLMARK_INTERFERON_GAMMA_RESPONSE	0.183445	-1.14203	CD74 HLA-DRB1 NAMPT IFITM2 BST2 HLA-DMA HLA-B TXNIP CCL2 CASP4 IDO1 LGALS3BP B2M PFKP FAS ARID5B C1S HLA-DQA1 CFH LY6E
HALLMARK_APICAL_SURFACE	0.255411	-1.14539	APP DCBLD2 PLAUR LYN EFNA5
HALLMARK_ESTROGEN_RESPONSE_EARLY	0.149888	-1.17219	KRT19 STC2 MUC1 BLVRB KRT8 CLIC3 MLPH AR CD44 HES1 NRIP1 OLFM1 FHL2 GLA ADD3 SCNN1A FDFT1 ELF3 PAPSS2 SLC2A1 IGFBP4 FAM102A CHPT1 RPS6KA2 IL6ST FARP1 AREG CA12 AKAP1 ENDOD1 SEMA3B AMFR OPN3 PEX11A TMPRSS3 ABHD2 ALDH3B1 RARA SCARB1 RAB17 TOB1
HALLMARK_INFLAMMATORY_RESPONSE	0.143167	-1.18802	CCL20 NAMPT BST2 CD55 CXCL6 EREG DCBLD2 CCL2 PCDH7 IFNGR2 IFNAR1 PLAUR LYN CXCL8 CSF1 EMP3 TNFSF9 PTAFR CD70 LY6E AHR EDN1 OSMR
HALLMARK_TNFA_SIGNALING_VIA_NFKB	0.0948081	-1.214	SQSTM1 CCL20 CXCL1 PHLDA2 NAMPT CXCL6 SAT1 PDLIM5 CEBPD CCL2 IFNGR2 BTG3 BIRC3 PLAUR VEGFA CD44 HES1 CSF1 CXCL2 TNFSF9 PLK2 GADD45B CFLAR SPSB1 KYNU EDN1 BIRC2 TNIP1 NFE2L2 F2RL1 EIF1 NFIL3 ZBTB10 IL6ST PANX1 G0S2 AREG
HALLMARK_ADIPOGENESIS	0.03386	-1.32757	PLIN2 TALDO1 CD151 ANGPTL4 APLP2 CMBL SOD1 GPX4 GPX3 AGPAT3 ATP5PO C3 RTN3 MGST3 IFNGR1 TKT FAH ACAA2 CAT PGM1 ECH1 SCP2 UQCRQ UBC PFKL UQCR11 ETFB GBE1 ME1
HALLMARK_ALLOGRAFT_REJECTION	0.0371179	-1.35449	CD74 HLA-DRA HLA-DMA EREG CCL2 IFNGR2 TGFB2 RPS3A B2M CTSS DEGS1 LYN IFNGR1 CAPG FAS CD47 CSF1 FLNA HLA-DQA1 TGFB1
HALLMARK_PROTEIN_SECRETION	0.0388769	-1.35662	TSPAN8 AP2M1 BNIP3 CTSC PAM TMED10 CD63 SOD1 DST CLTC SEC31A GALC GLA IGF2R SCRN1 VAMP3 ARCN1 TMX1 COPE
HALLMARK_UV_RESPONSE_DN	0.032538	-1.3717	COL1A1 MAP1B MT1E PDLIM5 ANXA4 SLC22A18 NR3C1 SDC2 RBPMS SYNE1 IRS1 FHL2 ADD3 TFPI NFIB BDNF MGLL INSIG1 NRP1 CITED2 MTA1 ABCC1 RUNX1 GCNT1 MGMT
HALLMARK_ESTROGEN_RESPONSE_LATE	0.0289532	-1.37369	KRT19 CKB BLVRB S100A9 AGR2 SERPINA1 UGDH BTG3 CLIC3 CD44 NRIP1 OLFM1 GLA ETFB ADD3 GALE SCNN1A FDFT1 IMPA2 PAPSS2 EMP2 IGFBP4 JAK1 MDK FAM102A CHPT1 ACOX2 RPS6KA2 CPE CYP4F11 IL6ST FARP1 AREG CA12 KIF20A SEMA3B LLGL2 MEST ATP2B4 AMFR OPN3 TMPRSS3 ABHD2 ALDH3B1 GAL SCARB1 TOB1 BATF DHRS2 DNAJC12
HALLMARK_IL2_STAT5_SIGNALING	0.0131004	-1.39275	MUC1 PLIN2 NDRG1 ITGAV ST3GAL4 P4HA1 GPX4 ANXA4 IFNGR1 FAH CAPG CD44 BCL2L1 WLS COCH CSF1 SPP1 ALCAM CD81 COL6A1 GADD45B CDKN1C IGF2R AHR SYNGR2 NRP1 DCPS TNFRSF21 PTRH2 HIPK2 NFIL3
HALLMARK_FATTY_ACID_METABOLISM	0.0263158	-1.3979	ALDH3A1 EPHX1 UGDH ENO2 LDHA S100A10 CBR1 ECI1 GSTZ1 OSTC GLUL ACAA2 ECH1 HPGD ME1 HSD17B11 BLVRA PRDX6 MGLL LGALS1 CBR3 IDH1 CPOX G0S2
HALLMARK_ANDROGEN_RESPONSE	0.0211416	-1.41581	KRT19 NDRG1 SAT1 ITGAV KRT8 UBE2I PDLIM5 AZGP1 B2M GSR ARID5B HPGD SELENOP FADS1 SPCS3 INSIG1 SPDEF RAB4A ZBTB10 MYL12A
HALLMARK_HEME_METABOLISM	0.0113122	-1.44643	PDZK1IP1 BLVRB BNIP3L PRDX2 SLC7A11 CLIC2 SLC25A37 NR3C1 GCLC C3 TCEA1 MGST3 SELENBP1 P4HA2 BACH1 CAT CTSB BLVRA MBOAT2 VEZF1 SLC2A1 PGLS NFE2L1 RAD23A SDCBP ABCG2 CPOX ARHGEF12 LPIN2 GDE1 TSPAN5 NNT CLCN3 ALDH6A1 ADD1 DCUN1D1 ENDOD1 MXI1 YPEL5 CIR1 SLC30A1
HALLMARK_MYOGENESIS	0.00646552	-1.55814	IGFBP3 NQO1 CKB COL1A1 STC2 CLU APP FDPS EIF4A2 GPX3 WWTR1 RIT1 TGFB1 GADD45B SOD3 MB COL6A2 SYNGR2
HALLMARK_KRAS_SIGNALING_UP	0.00436681	-1.57762	IGFBP3 PLAT CCL20 PIGR GLRX ERO1A ANGPTL4 ETV1 EREG DCBLD2 SLPI BIRC3 CTSS EPB41L3 PLAUR ETV5 GPNMB SPP1 CFH TFPI MPZL2 CSF2RA NRP1 CPE F2RL1 TSPAN7 ZNF639 G0S2 FUCA1 ITGA2 HKDC1 APOD LY96 LCP1 AVL9 CFB ITGB2 SDCCAG8 SEMA3B ATG10 PTGS2
HALLMARK_MTORC1_SIGNALING	0.00217865	-1.58794	SQSTM1 TXNRD1 PLOD2 ENO1 PGK1 GLRX ERO1A G6PD NAMPT NUPR1 EGLN3 GAPDH LDHA CTSC GPI SLC7A11 P4HA1 LGMN DDIT3 PRDX1 TM7SF2 GCLC TPI1 TCEA1 GSR SKAP2 PGM1 PFKL GLA RIT1 GBE1 ME1 ADD3 TRIB3 TUBA4A ACTR3 FKBP2 SLC2A1 CANX FADS1 PSMC4 INSIG1 PSMC6 PPIA STC1 NFIL3 IDH1
HALLMARK_APOPTOSIS	0.00431034	-1.59624	PLAT SQSTM1 BNIP3L ENO2 CLU SAT1 TIMP3 LGALS3 TXNIP APP EREG TGFB2 TIMP2 BTG3 DDIT3 CASP4 SOD1 GPX4 MMP2 BIRC3 GPX3 GSR IFNGR1 CD44 FAS BCL2L1 PTK2 HMGB2 GADD45B IGF2R CFLAR
HALLMARK_CHOLESTEROL_HOMEOSTASIS	0.0083682	-1.66425	ACTG1 ERRFI1 CLU LGALS3 FDPS LGMN TM7SF2 ANXA5 PLAUR ECH1 ALCAM TRIB3 FDFT1 ALDOC CXCL16 NFIL3 SREBF2 PNRC1 HMGCS1 FADS2 SEMA3B
HALLMARK_ANGIOGENESIS	0.0087146	-1.70331	S100A4 CXCL6 ITGAV APP VEGFA PTK2 SPP1 VCAN FSTL1 NRP1 TNFRSF21 STC1
HALLMARK_COAGULATION	0.00649351	-1.70877	MMP7 PLAT FN1 SERPINA1 CLU TIMP3 ADAM9 CRIP2 LGMN MMP2 C3 C1S RAC1 S100A13 CAPN2 CTSB CFH CSRP1 FBN1
HALLMARK_COMPLEMENT	0.00224215	-1.79576	PLAT FN1 S100A9 CXCL1 SERPINA1 CP CD55 CD46 CLU CDA LGALS3 CTSC ADAM9 TIMP2 LGMN CASP4 ERAP2 ANXA5 C3 CTSS PLAUR LYN C1S PPP2CB CD59 S100A13 CTSB ME1 CFH CSRP1 CASP10 KYNU
HALLMARK_EPITHELIAL_MESENCHYMAL_TRANSITION	0.00215517	-1.89064	IGFBP3 VIM COL1A1 FN1 PLOD2 CXCL1 CDH11 IGFBP2 CXCL6 ENO2 SAT1 ITGAV TIMP3 NNMT TPM4 CTHRC1 LOX LOXL2 CALU DST MMP2 PLAUR VEGFA PDLIM4 TPM1 CXCL8 CAPG IL32 QSOX1 CD44 FAS CD59 EMP3 FLNA MYL9 SPP1 FERMT2 SERPINE2 TGFB1 GADD45B VCAN FBN1 COPA BDNF TGFBI COL6A2 FSTL1 IGFBP4 LGALS1 PFN2 SGCB
HALLMARK_REACTIVE_OXYGEN_SPECIES_PATHWAY	0.00214133	-1.95068	NQO1 MGST1 FTL TXNRD1 GLRX G6PD PRDX2 PRDX1 SOD1 GPX4 GPX3 GCLC PFKP GSR TXN CAT
HALLMARK_XENOBIOTIC_METABOLISM	0.00215983	-2.01897	ALDH3A1 NQO1 PTGR1 EPHX1 AKR1C3 BLVRB AKR1C2 UGDH CDA PGD ABCC3 PDLIM5 ADH5 TGFB2 CBR1 TMBIM6 ABCC2 GCLC GSR SPINT2 FAH FAS CAT ECH1 PGRMC1 DHPS PAPSS2 KYNU IGFBP4 GCNT2 CYB5A ACOX2 MAN1A1 DDAH2 IDH1 MT2A
HALLMARK_HYPOXIA	0.00226244	-2.06025	IGFBP3 STC2 ENO1 PGK1 GLRX ERO1A PLIN2 NDRG1 ERRFI1 CP BNIP3L ANGPTL4 S100A4 GAPDH ENO2 LDHA MT1E PAM GPI CAVIN3 HS3ST1 TMEM45A P4HA1 LOX FAM162A DDIT3 WSB1 NR3C1 TPI1 PFKP PLAUR VEGFA SELENBP1 SDC2 HDLBP P4HA2 PGM1 ILVBL PFKL RBPJ UGP2 KDM3A CDKN1C GBE1 ZNF292 TGFBI SLC2A1 GCNT2 ALDOC CITED2 ADM STC1 NFIL3
HALLMARK_GLYCOLYSIS	0.00225225	-2.1206	IGFBP3 STC2 PLOD2 SLC16A3 ENO1 PGK1 GLRX ERO1A G6PD TALDO1 EGLN3 ANGPTL4 ENO2 LDHA FUT8 PAM P4HA1 NDUFV3 NOL3 FAM162A SOD1 GCLC TPI1 PFKP VEGFA STMN1 SDC2 TXN HDLBP QSOX1 P4HA2 CD44 GFPT1 PPP2CB PYGL IL13RA1 CLDN3 PKM HAX1 SRD5A3 UGP2 ME1 VCAN GALE ZNF292 GLCE ELF3 TGFBI ALDH7A1 PGLS PSMC4 CITED2 CYB5A PPIA
NES, normalized enrichment score

## Sheet: Supp. tab 10 GSEA 5 vs 6
Supplementary Table 10. Gene set enrichment analysis with HALLMARK dataset on DEGs from endpoint cluster 5 vs. 6
pathway	pval	NES	leadingEdge
HALLMARK_OXIDATIVE_PHOSPHORYLATION	0.00210084	2.4357	ATP5MC1 ATP5F1A DECR1 UQCR10 ACADVL UQCRC1 IDH1 ATP5F1E NDUFS6 ATP5MC3 UQCRB ACO2 SLC25A4 MGST3 CYC1 ATP6V0B HADHA UQCRH NDUFA6 ATP5ME MRPL34 BAX SURF1 COX6C NDUFB1 ACADM HADHB SLC25A11 OXA1L ECH1 ATP5MF FDX1 NDUFS1 COX6A1 MDH1 UQCRC2 UQCRFS1 NDUFA4 ALAS1 UQCR11 SLC25A6 AIFM1 PHYH MRPS15 ACAA2 TOMM22 PDHA1 ATP5F1C COX7C ACAA1 NDUFA3 IDH3B NDUFA1 COX7B PDHB ATP6V1E1 ETFB TIMM8B OGDH MDH2 NDUFV1 LR…
HALLMARK_ADIPOGENESIS	0.00214592	2.05731	FABP4 CHCHD10 COL4A1 DECR1 UQCR10 UQCRC1 LAMA4 IDH1 DDT SAMM50 SLC25A1 PPARG ACO2 TKT MGST3 CYC1 CAVIN1 ACADM ACLY SNCG ECH1 SULT1A1 COX6A1 UQCR11 AIFM1 PHYH ACAA2 GHITM RAB34 COX7B ATP1B3 HADH ETFB MDH2 G3BP2 ARL4A MRPL15 PPP1R15B YWHAG JAGN1 IMMT ITSN1 DLD IDH3A ELOVL6 ACOX1 PLIN2 PTCD3 RETSAT PREB NMT1 SOD1 UQCRQ MYLK TST ARAF CDKN2C HIBCH GPX4
HALLMARK_FATTY_ACID_METABOLISM	0.012	1.47428	DECR1 ALDH3A2 ACADVL IDH1 ACO2 ACADM HADHB ECH1 MDH1 UROS SLC22A5 ACAA2 PDHA1 ACAA1 GRHPR DHCR24 APEX1 IDH3B PDHB HADH MDH2 SDHA GABARAPL1 CA2 DLD UROD ECI1 ODC1 ACOX1 MIF ACOT8 ETFDH RETSAT FH SUCLG2 ALDH9A1
HALLMARK_XENOBIOTIC_METABOLISM	0.0180361	1.39519	VTN FBLN1 IGFBP4 AKR1C2 HMOX1 IDH1 DDT ACO2 PTGES TMEM97 ECH1 ALAS1 MCCC2 GSTO1 ABCC3 CES1 SHMT2 SLC35B1 GABARAPL1 CA2 NDRG2 ACOX1 ACP2 ETFDH HACL1 RETSAT NMT1 BCAT1
HALLMARK_PEROXISOME	0.0333988	1.38935	IDH1 SLC25A4 DHRS3 ECH1 GSTK1 TSPO TOP2A ACAA1 DHCR24 SEMA3C ITGB1BP1 ACOX1 ACOT8 ABCC5 RETSAT SOD1 PEX11A ALDH9A1 MVP PRDX5 PABPC1 ACSL4 MSH2 SLC27A2 LONP2 HSD3B7 YWHAH CTPS1 MLYCD CLN6 IDH2 SMARCC1 HSD17B4 RDH11
HALLMARK_ANGIOGENESIS	0.10124	1.32982	VTN S100A4 TIMP1 PDGFA COL3A1 LRPAP1
HALLMARK_PANCREAS_BETA_CELLS	0.228628	1.20678	SPCS1 PAK3 FOXO1 SEC11A MAFB
HALLMARK_BILE_ACID_METABOLISM	0.168297	1.18228	DIO2 IDH1 FDXR GSTK1 PHYH DHCR24 HACL1 RETSAT SOD1 ABCA5 PEX11A ALDH9A1 PRDX5 PEX26 PEX19 SLC27A5 SLC27A2 LONP2 HSD3B7 ABCA8 PNPLA8 MLYCD IDH2 PECR HSD17B4 LIPE BBOX1 PEX1 ABCD3
HALLMARK_HEDGEHOG_SIGNALING	0.534979	0.965599	NRP2 NF1 ADGRG1 MYH9 CDK6 TLE3 DPYSL2
HALLMARK_WNT_BETA_CATENIN_SIGNALING	0.526531	0.956967	GNAI1 DKK1 TP53 CTNNB1 AXIN1 KAT2A NCOR2 HEY1 WNT6 DVL2 CSNK1E
HALLMARK_SPERMATOGENESIS	0.65444	0.89805	MLF1 PCSK1N HSPA2 ARL4A CLGN AURKA GMCL1 PSMG1 ZC3H14 PEBP1 PRKAR2A PHF7 TOPBP1 AGFG1 PHKG2 LPIN1 CAMK4 HSPA4L PCSK4 TLE4
HALLMARK_NOTCH_SIGNALING	0.746615	-0.792132	CCND1 SAP30 HES1 JAG1 DTX2 PSENEN
HALLMARK_KRAS_SIGNALING_DN	0.799189	-0.821466	TGFB2 IGFBP2 GPRC5C SLC6A14 MX1 SELENOP AKR1B10 COPZ2 EDN1 KRT15 RYR1 RIBC2 EDN2 IFI44L SNN MAST3
HALLMARK_DNA_REPAIR	0.819085	-0.84831	CDA POLR1D POLE4 SUPT4H1 APRT COX17 TAF9 RPA3 MPG GUK1 RALA DUT RFC4 GSDME TMED2 AAAS POLR2I STX3 GTF2H5 HPRT1 SRSF6 POLR2H NUDT21 GTF2A2 ELOA NELFCD NT5C TAF10 POLR2C CCNO ELL ERCC1 TAF12 VPS37B TARBP2 DCTN4 RFC5 RFC3 RAE1 POLB SUPT5H TSG101
HALLMARK_UV_RESPONSE_DN	0.457831	-0.998327	COL1A1 MT1E F3 ID1 ANXA2 SLC22A18 PDLIM5 ANXA4 IRS1 SYNJ2 RBPMS NFIB MGLL CAV1 LDLR INSIG1 GCNT1 NFKB1 RUNX1 MTA1 NRP1 SYNE1 SCAF8 YTHDC1 SIPA1L1 ATP2C1
HALLMARK_UV_RESPONSE_UP	0.464	-0.999803	EPCAM NFKBIA ENO2 LYN CXCL2 IL6ST GPX3 RAB27A GLS TMBIM6 ICAM1 PPP1R2 IGFBP2 AQP3 SOD2 PSMC3 RFC4 ATP6V1F HSPA13 BTG3 POLE3 POLR2H BID STIP1 FKBP4 NKX2-5 CREG1 CEBPG CYB5B PRPF3 SLC6A8 CDKN1C IRF1 PPAT TUBA4A HNRNPU
HALLMARK_MYC_TARGETS_V2	0.413861	-1.02536	DDX18 NPM1 PA2G4 SORD PLK1 HSPE1 SRM NDUFAF4 NIP7 MRTO4 PPAN MPHOSPH10 RABEPK CBX3 UNG BYSL MYC EXOSC5 CDK4 NOC4L SLC29A2 HK2
HALLMARK_TGF_BETA_SIGNALING	0.295858	-1.11774	ID1 SMURF2 IFNGR2 FNTA HDAC1 TGFB1 CDH1 PPP1CA WWTR1 THBS1
HALLMARK_P53_PATHWAY	0.210821	-1.12112	GPX2 SFN NDRG1 SAT1 S100A10 IER3 MKNK2 PERP TXNIP OSGIN1 NUPR1 CD81 ST14 HDAC3 FAS TGFB1 EI24 CASP1 CCNK DDIT3 LDHB APP RRP8 SDC1 TNFSF9 TM4SF1 EPS8L2 RAP2B
HALLMARK_PI3K_AKT_MTOR_SIGNALING	0.236473	-1.15641	SFN MKNK2 RALB CFL1 RAC1 CLTC RIT1 SLC2A1 PPP1CA DDIT3 EGFR AP2M1 ACTR3 RPS6KA3 ARF1 ATF1 DAPP1
HALLMARK_MYOGENESIS	0.171315	-1.1687	CKB STC2 COL1A1 IGFBP3 CNN3 GPX3 TPM3 TNNT1 FDPS NQO1 RIT1 TGFB1 APP SOD3 CLU PDLIM7 GSN WWTR1 SPDEF SIRT2 GADD45B AGRN TAGLN ITGB4
HALLMARK_MITOTIC_SPINDLE	0.146893	-1.17721	EZR TPX2 ANLN DST CDC42 WASF2 PALLD ARF6 CTTN KIFAP3 PDLIM5 CD2AP UXT DLGAP5 CKAP5 KIF11 PLK1 FSCN1 HOOK3 FLNA FGD6 CCNB2 ECT2 TRIO CENPF MID1 BUB1 CENPE GSN SMC4 KATNA1 MAP1S CEP57 TUBGCP2 TTK KIF4A NEK2 CAPZB KIF23 KIF1B PXN
HALLMARK_HEME_METABOLISM	0.137795	-1.18122	PDZK1IP1 HTATIP2 P4HA2 BNIP3L CLIC2 SLC25A37 HDGF CTSB MBOAT2 GCLM TMEM9B AQP3 GCLC SLC2A1 OPTN LPIN2 C3 BACH1 CIR1 MXI1 CAST MKRN1 VEZF1 CPOX ADIPOR1 TSPAN5 TCEA1 MARK3 FOXO3 SLC6A8 MOSPD1 DCUN1D1
HALLMARK_ESTROGEN_RESPONSE_EARLY	0.120623	-1.20623	KRT19 STC2 MUC1 SFN CD44 AREG ELF3 CLIC3 IL6ST KLK10 CLDN7 MYOF AR PMAIP1 ELF1 AQP3 TPBG SLC2A1 MLPH SLC9A3R1 GLA SCNN1A CCND1
HALLMARK_MYC_TARGETS_V1	0.113462	-1.20856	LDHA PGK1 SRPK1 SET HSP90AB1 KPNA2 HNRNPA1 SNRPG NAP1L1 DEK G3BP1 RAN DDX18 HDGF NPM1 PA2G4 PSMD7 PRDX4 LSM7 SSBP1 CLNS1A RPS3 GSPT1 ERH CDC20 GOT2 GLO1 PSMC4 HSPE1 ILF2 PPIA SRM EIF4G2 AP3S1 DUT RPL22 RFC4 VDAC3 RPS10 VBP1 EIF2S1 TCP1 HPRT1 POLE3 PSMA1 HNRNPD CCNA2 CCT3 RPS2 EIF3J PWP1 CCT2 EIF3B CBX3 FBL RRM1 PSMB2
HALLMARK_APICAL_SURFACE	0.196154	-1.23909	DCBLD2 LYN EFNA5 PLAUR APP ADAM10
HALLMARK_E2F_TARGETS	0.0703422	-1.26873	HMGA1 JPT1 PTTG1 CKS1B CDKN3 STMN1 KPNA2 NAP1L1 CBX5 DEK TK1 RAN HMGB3 PA2G4 HMGB2 POLE4 MRE11 PRDX4 DLGAP5 UBE2T PLK1 GSPT1 DNMT1 UBE2S CDC20 CCNB2 RPA3 ASF1A PAICS ORC6 CDC25B DUT CENPE EIF2S1 SMC4 HNRNPD LYAR TMPO CDCA8 NUDT21 CTCF KIF4A DDX39A CHEK1 MELK RAD51AP1 ANP32E IPO7 MTHFD2 EZH2 CDK1 UNG TIPIN SPC25
HALLMARK_UNFOLDED_PROTEIN_RESPONSE	0.0604839	-1.35118	STC2 ERO1A VEGFA CKS1B CCL2 BANF1 YWHAZ ATP6V0D1 EIF4EBP1 MTREX NPM1 PAIP1 YIF1A EXOSC1 KHSRP SPCS3 EIF2S1 TTC37 HSPA5 SRPRA CNOT2 SERP1 CXXC1 RPS14 PSAT1 CEBPG EXOSC10 NOP14
HALLMARK_G2M_CHECKPOINT	0.032381	-1.3719	MT2A HMGA1 JPT1 PTTG1 TPX2 HMGN2 CKS1B CDKN3 STMN1 KPNA2 CHMP1A G3BP1 HMGB3 EFNA5 KIF11 PLK1 GSPT1 UBE2S CDC20 CCNB2 TGFB1 PBK ORC6 CDC25B E2F4 CCND1 CENPF SAP30 BUB1 SLC12A2 CENPE SMC4 KATNA1 GINS2 PML SFPQ HNRNPD CCNA2 TMPO CTCF TTK ODF2 KIF4A DDX39A CHEK1 NEK2 SRSF10 DTYMK KIF23 KMT5A EZH2 YTHDC1 CDK1 CUL3 SLC38A1 MCM3 HNRNPU NSD2 INCENP KNL1 LBR PRMT5 MYC LMNB1
HALLMARK_EPITHELIAL_MESENCHYMAL_TRANSITION	0.0136986	-1.45449	CXCL1 COL1A1 SAT1 CDH11 ITGA2 TGFBI CXCL8 CD44 IGFBP3 CAPG CXCL6 AREG CD59 PDLIM4 VEGFA IL32 LOX ENO2 TPM4 DST LAMC2 MMP2 CTHRC1 QSOX1 CALU NT5E TPM1 SDC4 ITGAV PLAUR IGFBP2 FAS TNFRSF12A FLNA SPP1 TGFB1 MYL9
HALLMARK_REACTIVE_OXYGEN_SPECIES_PATHWAY	0.0404624	-1.46777	TXN TXNRD1 PFKP GPX3 GCLM MBP PRDX4 NQO1 GLRX GCLC SOD2 GSR HMOX2 PRDX1
HALLMARK_MTORC1_SIGNALING	0.0094697	-1.49616	ERO1A CTSC ENO1 EGLN3 CD9 NAMPT LDHA PGK1 TPI1 P4HA1 TXNRD1 PPA1 TM7SF2 GAPDH LGMN SORD NUPR1 EBP PSMA3 PLK1 ATP6V1D RIT1 GLRX GCLC FKBP2 PSMC4 HSPE1 SLC2A1 PPIA SLC9A3R1 TOMM40 GLA DDIT3 ARPC5L PFKL GSR RAB1A BUB1 PSMD13 ACTR3 NFIL3 HPRT1 PRDX1 LDLR HSPA4 DAPP1 HSPA5 INSIG1 MLLT11 GPI SERP1 DDX39A STIP1 ME1 PSAT1 DHFR CYB5B TCEA1
HALLMARK_CHOLESTEROL_HOMEOSTASIS	0.0163265	-1.51003	ERRFI1 CD9 MAL2 S100A11 ALCAM TM7SF2 LGMN ACTG1 FDPS PLAUR EBP TNFRSF12A LGALS3 CLU NFIL3 PNRC1 ALDOC PLSCR1 LDLR GPX8 JAG1
HALLMARK_IL2_STAT5_SIGNALING	0.00785855	-1.54989	MUC1 NDRG1 CD44 CAPG ALCAM TNFSF10 P4HA1 CDCP1 BCL2L1 ST3GAL4 NT5E RNH1 PHLDA1 DCPS IFNGR1 SERPINB6 CSF1 ITGAV IFITM3 KLF6 IGF2R CD81 ANXA4 ITGA6 SPP1 WLS COCH AHNAK PTRH2 NFIL3 PLSCR1 FAH PRKCH AHR TNFRSF21 GADD45B
HALLMARK_APICAL_JUNCTION	0.00793651	-1.55277	MDK CDH11 CLDN11 ITGA2 TGFBI LAMB3 TSPAN4 LAMC2 MMP2 ADAM9 CLDN7 MSN CLDN4 ACTG1 ADAM15 ICAM1 CNN2 CTNNA1 CDH3 FSCN1 IRS1 RAC2 MYL9 CDH1 MPZL2 CD99 VCAN EGFR NECTIN2 LAYN CRB3 INSIG1 MAPK13 ACTN1 JUP CAP1 MYL12B ITGB4
HALLMARK_PROTEIN_SECRETION	0.00992063	-1.55332	CTSC TSPAN8 BNIP3 DST PAM ARCN1 SCRN1 IGF2R TMED10 CLTC TMX1 GALC VAMP3 COPB1 CD63 GLA ATP1A1 AP3S1 EGFR ADAM10 AP2M1 TMED2 RPS6KA3 ARF1 STX12 RER1 SCAMP3 ARFIP1
HALLMARK_ESTROGEN_RESPONSE_LATE	0.00779727	-1.55911	KRT19 S100A9 CKB SFN MDK AGR2 SERPINA1 CD9 CD44 AREG UGDH LAMC2 CLIC3 IL6ST PKP3 KLK10 EMP2 PERP MYOF SORD MOCS2 GALE LSR ST14 TPBG CDC20 CDH1 SLC9A3R1 GLA SCNN1A KIF20A CCND1 CYP4F11 CAV1 HPRT1 TSPAN13 GINS2 NBL1 BTG3
HALLMARK_IL6_JAK_STAT3_SIGNALING	0.0138614	-1.60393	CXCL1 CD9 CD44 IFNGR2 IL6ST IFNGR1 CSF1 OSMR FAS TNFRSF12A TGFB1 LTBR IFNAR1 STAM2 TNFRSF21 HAX1 CSF2RA IL15RA IRF1 CBL SOCS1
HALLMARK_ANDROGEN_RESPONSE	0.006	-1.61076	KRT19 NDRG1 SAT1 B2M UBE2I AZGP1 MYL12A PA2G4 PDLIM5 SORD ITGAV SMS RAB4A HPGD TMEM50A GSR SLC38A2 CCND1 RPS6KA3 SPCS3 SELENOP CENPN PGM3 XRCC5 INSIG1 SPDEF ARID5B GNAI3 ACTN1
HALLMARK_ALLOGRAFT_REJECTION	0.00409836	-1.62019	CD74 HLA-DRA CAPG B2M CD47 HLA-DMA EREG LYN CCL2 IFNGR2 TGFB2 CTSS NPM1 IFNGR1 ICAM1 DEGS1 HLA-E CSF1 IL27RA FAS HLA-DQA1 FLNA TGFB1
HALLMARK_COAGULATION	0.00604839	-1.65807	MMP7 PLAT SERPINA1 ITGA2 CD9 F3 ANXA1 PLAU S100A13 CRIP2 MMP2 CAPN2 LGMN ADAM9 RAC1 CTSB CSRP1 C1S F12 CTSH C3 CLU GSN C1R DUSP6
HALLMARK_APOPTOSIS	0.00198807	-1.74277	PLAT SAT1 ANXA1 CD44 LMNA IER3 EREG BIRC3 ENO2 BNIP3L TNFSF10 CASP4 MMP2 BCL2L1 TGFB2 GPX3 HMGB2 IFNGR1 FEZ1 TXNIP PMAIP1 IFITM3 IGF2R EBP FAS TNFRSF12A SOD2 CASP1 CDC25B DDIT3 GSR APP CCND1 LGALS3 CLU MCL1 CAV1 GSN BTG3 PSEN1
HALLMARK_KRAS_SIGNALING_UP	0.00197239	-1.76301	PLAT ERO1A CCL20 PIGR ITGA2 DCBLD2 IGFBP3 MALL PLAU EREG BIRC3 ANGPTL4 ETV1 PLEK2 CTSS LCP1 EPB41L3 PLAUR GPNMB GLRX SPP1 MPZL2 F2RL1 TOR1AIP2 TSPAN13 ETV5 DUSP6 TSPAN7 JUP ATG10 PTGS2 PSMB8 GALNT3 SDCCAG8 NRP1 HKDC1 CFB APOD CSF2RA HBEGF GADD45G ZNF639 TSPAN1 ANO1 TNFAIP3 CBL
HALLMARK_INFLAMMATORY_RESPONSE	0.00200401	-1.89898	CCL20 F3 DCBLD2 NAMPT CXCL8 CXCL6 PCDH7 NFKBIA EREG TNFSF10 LYN LY6E CCL2 CD55 IFNGR2 BST2 ICAM1 CSF1 OSMR PLAUR KLF6 PTAFR TPBG NMI CD70 TNFSF9 LDLR PSEN1 IFNAR1 ADGRE1 GNAI3 AHR NFKB1 IRF7 KIF1B EDN1 HBEGF IL15RA RHOG IRF1 ATP2C1 ROS1 ABI1 RELA CALCRL ATP2A2 SGMS2 CCL5 MYC
HALLMARK_COMPLEMENT	0.00195312	-1.95978	S100A9 CXCL1 PLAT CTSC SERPINA1 F3 CDA PSMB9 CP CD59 S100A13 ERAP2 LYN CASP4 CD55 LGMN ADAM9 CTSS CD46 CTSB PPP2CB KYNU CSRP1 PLAUR C1S CTSH EHD1 CASP1 KIF2A LGALS3 C3 CLU PDP1 CASP10 C1R PLSCR1 DUSP6 GPD2 PSEN1 CTSL HSPA5 GNAI3 MMP15 ATOX1 IRF7 ME1
HALLMARK_INTERFERON_GAMMA_RESPONSE	0.00194553	-1.99354	CD74 HLA-DRB1 MT2A IFI27 NAMPT PSMB9 B2M HLA-DMA NFKBIA ISG15 TNFSF10 LY6E TNFAIP2 CCL2 CASP4 PFKP IDO1 BST2 HLA-B TXNIP IFIT3 ICAM1 IFITM3 C1S VAMP5 PSMA3 FAS MX1 HLA-DQA1 SOD2 PSME2 NMI CASP1 PSME1 C1R PLSCR1 PML ARID5B UBE2L6 NFKB1 IRF7 PTGS2 PSMB8 PSMB2 CFB OASL TRIM21 MTHFD2 IL15RA IRF1 DDX58 IFNAR2 TNFAIP3 XAF1 PTPN6 SOCS1 CCL5 TAP1 GBP4 NUP93
HALLMARK_HYPOXIA	0.00194553	-1.99356	STC2 MT2A ERO1A MT1E NDRG1 ERRFI1 TGFBI ENO1 F3 CAVIN3 IGFBP3 LDHA CP PGK1 IER3 TPI1 VEGFA HS3ST1 LOX ENO2 P4HA2 BNIP3L ANXA2 P4HA1 PAM ANGPTL4 TMEM45A GAPDH PFKP SDC4 PLAUR KLF6 RBPJ TPBG GLRX SLC2A1 DDIT3 PFKL EGFR WSB1 SAP30 NFIL3 MXI1 PNRC1 CAV1 ALDOC
HALLMARK_INTERFERON_ALPHA_RESPONSE	0.00202429	-2.00649	CD74 IFI27 PSMB9 B2M CD47 ISG15 LY6E BST2 TXNIP IFIT3 CSF1 IFITM3 C1S PSMA3 ELF1 MX1 PSME2 NMI CASP1 PSME1 PLSCR1 HLA-C UBE2L6 IRF7 PSMB8 OASL TRIM21
HALLMARK_TNFA_SIGNALING_VIA_NFKB	0.00186916	-2.02993	CXCL1 PHLDA2 CCL20 SAT1 F3 NAMPT LAMB3 CD44 CXCL6 IER3 AREG PLAU VEGFA TNIP1 NFKBIA BIRC3 FOSL1 TNFAIP2 CCL2 CXCL2 IFNGR2 IL6ST SDC4 PHLDA1 KYNU PDLIM5 ICAM1 CSF1 PLAUR KLF6 BIRC2 SOD2 EHD1 ZC3H12A CCND1 MCL1 HES1 F2RL1 NFIL3 PNRC1 TNFSF9 BTG3 LDLR ETS2 PFKFB3 SERPINB8 GADD45B NFKB1 JAG1 PANX1 PTGS2 CD83 EDN1 TIPARP HBEGF TRIP10 NFAT5 IL15RA IRF1 DDX58 TNFAIP3 EGR1 RELA RELB FJX1
HALLMARK_GLYCOLYSIS	0.00190114	-2.08487	STC2 ERO1A TGFBI ENO1 EGLN3 CD44 IGFBP3 LDHA PGK1 IER3 TPI1 VEGFA ELF3 TXN TALDO1 ENO2 P4HA2 PKM P4HA1 NOL3 FUT8 PAM ANGPTL4 STMN1 QSOX1 PFKP NT5E PPP2CB GALE PYGL CLDN3 PGAM1 TPBG GLRX GCLC GOT2 RPE PSMC4 PPIA GLCE SRD5A3 KIF20A VCAN EGFR KIF2A SAP30 MXI1 PLOD1 SDC1 GFPT1 HSPA5 ARPP19 FAM162A FKBP4 AGRN ME1 GMPPA SPAG4
NES, normalized enrichment score

[truncated: 4 more sheets: Supp. tab 11 Cluster CTC vs PTC, Supp. tab 12 PTC CTC dataset, Supp tab. 13 GSEA CTC vs PTC, Supp tab. 14 DEGs CTC vs PTC]
